# Supplementary material for: A High Hepatic Uptake of Conjugated Bile Acids Promotes Colorectal Cancer—Associated Liver Metastasis
Source: Cells. 2022 Nov 28;11(23):3810. doi: 10.3390/cells11233810 (PMC9736302; doi:10.3390/cells11233810)
Supplement: Supplementary file 1 [file cells-11-03810-s001.zip]

Archive with 3 entries (3 files):
- Supplemental Table S1.xlsx
- Supplementary materials_final.pdf
- Supplementary Table S2.xlsx
