# Supplementary material for: A High Hepatic Uptake of Conjugated Bile Acids Promotes Colorectal Cancer—Associated Liver Metastasis
Source: Cells. 2022 Nov 28;11(23):3810. doi: 10.3390/cells11233810 (PMC9736302; doi:10.3390/cells11233810)
Supplement: Supplementary file 1 [file cells-11-03810-s001.zip › Supplemental Table S1.xlsx]

## Sheet: Table S1
Table S1. Serum metabolomic profiles between CRLM models fed CD and HFD.
Class	HMDB_ID	KEGG_ID	Metabolite name	CD		HFD		Fold change (HFD vs. CD)	adjust P
				Mean	SD	Mean	SD
Amino Acids	HMDB0000182	C00047	Lysine	303.5	30.3517	426.602	217.986	0.491192	0.288142
Amino Acids	HMDB0000177	C00135	Histidine	53.9332	4.37709	75.9352	30.5596	0.493595	0.103682
Amino Acids	HMDB0000641	C00064	Glutamine	566.183	103.912	628.983	127.728	0.151752	0.426298
Amino Acids	HMDB0000148	C00025	Glutamic acid	31.0127	6.57428	27.0378	8.49608	-0.197883	0.360089
Amino Acids	HMDB0000271	C00213	Sarcosine	22.6293	4.29148	27.6985	15.993	0.291615	0.767318
Amino Acids	HMDB0000056	C00099	beta-Alanine	5.14132	1.51811	3.8143	4.84219	-0.43072	0.160483
Amino Acids	HMDB0000161	C00041	Alanine	275.413	69.8038	376.808	178.61	0.452233	0.315377
Amino Acids	HMDB0000112	C00334	GABA	0.2271	0.110866	0.24626	0.115401	0.116855	0.837574
Amino Acids	HMDB0000187	C00065	Serine	80.69	24.6779	102.381	28.3632	0.343485	0.228457
Amino Acids	HMDB0000167	C00188	Threonine	77.3195	28.0441	91.7362	30.7442	0.246658	0.416969
Amino Acids	HMDB0000719	C00263	Homoserine	6.8841	2.94011	8.32408	2.55713	0.274023	0.368372
Amino Acids	HMDB0000064	C00300	Creatine	108.527	22.6582	136.029	86.7373	0.325865	0.797816
Amino Acids	HMDB0000679	C02427	Homocitrulline	0.67674	0.237977	1.09986	1.04278	0.700646	0.441957
Amino Acids	HMDB0002108	NA	Methylcysteine	0.70384	0.116319	0.96652	0.325271	0.457552	0.134962
Amino Acids	HMDB0000158	C00082	Tyrosine	41.1432	8.26397	103.136	117.254	1.32583	0.301705
Amino Acids	HMDB0000168	C00152	Asparagine	58.0353	10.9393	88.4155	36.3698	0.60737	0.102609
Amino Acids	HMDB0000191	C00049	Aspartic acid	11.5425	5.24722	10.8954	7.78761	-0.0832391	0.712034
Amino Acids	HMDB0000510	C00956	Aminoadipic acid	6.1393	1.40801	5.52918	3.99673	-0.151009	0.420332
Amino Acids	HMDB0000812	C01042	N-Acetyaspartic acid	0.8519	0.149165	0.64572	0.23633	-0.399775	0.111085
Amino Acids	HMDB0000123	C00037	Glycine	197.532	38.1694	217.219	69.8137	0.137063	0.675757
Amino Acids	HMDB0000904	C00327	Citrulline	46.7203	5.51544	82.3814	63.687	0.818267	0.260217
Amino Acids	HMDB0000452	C02356	alpha-Aminobutyric acid	6.39906	0.943019	14.629	8.70027	1.1929	0.020323
Amino Acids	HMDB0000162	C00148	Proline	62.2679	8.23529	109.213	72.3029	0.810586	0.237869
Amino Acids	HMDB0000532	NA	Acetylglycine	10.8989	3.28606	11.5262	4.28938	0.0807268	0.89201
Amino Acids	HMDB0000716	C00408	Pipecolic acid	2.57946	1.13479	2.34438	1.09458	-0.137863	0.772066
Amino Acids	HMDB0000267	C01879	Pyroglutamic acid	60.5721	13.3407	52.8243	23.1486	-0.197451	0.383083
Amino Acids	HMDB0001149	C00430	5-Aminolevulinic acid	2.52294	0.425006	2.91226	0.560133	0.207033	0.254345
Amino Acids	HMDB0000696	C00073	Methionine	45.6662	10.7983	52.7204	22.355	0.207235	0.678068
Amino Acids	HMDB0000172	C00407	Isoleucine	59.5462	11.5456	59.861	14.1305	0.00760549	0.962115
Amino Acids	HMDB0000929	C00078	Tryptophan	39.2796	8.84381	44.4436	11.2572	0.178195	0.464398
Amino Acids	HMDB0000001	C01152	1-Methylhistidine	7.19412	1.78432	8.42218	2.47219	0.227375	0.48107
Amino Acids	HMDB0000725	C01157	4-Hydroxyproline	20.1641	4.49335	24.7178	15.5264	0.293764	0.829885
Amino Acids	HMDB0000866	C01657	N-Acetytyrosine	0.069864	0.0569678	0.56942	0.795682	3.02687	0.15836
Amino Acids	HMDB0013713	NA	N-Acetyltryptophan	0.288	0.083977	0.3322	0.0841053	0.205983	0.399229
Amino Acids	HMDB0000687	C00123	Leucine	124.074	31.4292	125.06	33.884	0.0114117	0.984217
Amino Acids	HMDB0001645	C01933	Norleucine	1.11276	0.262885	1.2402	0.419807	0.15643	0.673992
Amino Acids	HMDB0013716	C01799	Norvaline	19.0665	4.48223	17.818	2.10261	-0.0977048	0.669414
Amino Acids	HMDB0001901	C02378	Aminocaproic acid	0.25114	0.0626583	0.24762	0.0701235	-0.020364	0.920481
Amino Acids	HMDB0000159	C00079	Phenylalanine	48.3262	6.0579	71.5817	41.0972	0.566784	0.21764
Amino Acids	HMDB0000766	NA	N-Acetyalanine	1.07144	0.511391	1.19244	0.579263	0.154366	0.750436
Amino Acids	HMDB0000883	C00183	Valine	145.255	20.7397	158.303	38.0047	0.1241	0.62159
Amino Acids	HMDB0002931	NA	N-Acetylserine	3.57232	0.889851	5.3335	3.08614	0.578221	0.253871
Amino Acids	HMDB0006029	NA	N-Acetylglutamine	1.21638	0.614481	1.6472	1.34887	0.437422	0.694723
Amino Acids	HMDB0000092	C01026	Dimethylglycine	5.39684	0.76759	13.8219	16.5522	1.35677	0.212206
Amino Acids	HMDB0000517	C00062	Arginine	56.0931	23.5606	22.0929	23.6017	-1.34424	0.031637
Amino Acids	HMDB0000214	C00077	Ornithine	90.9783	11.3781	129.898	33.6761	0.513787	0.029972
Amino Acids	HMDB0000684	C00328	Kynurenine	0.5034	0.25532	1.5514	1.30555	1.62379	0.091052
Benzenoids	HMDB0000209	C07086	Phenylacetic acid	3.9223	1.66336	30.6794	41.506	2.9675	0.221904
Benzenoids	HMDB0000205	C00166	Phenylpyruvic acid	0.21438	0.0165426	0.3182	0.228838	0.569764	0.487406
Benzoic Acids	HMDB0000500	C00156	4-Hydroxybenzoic acid	0.0982	0.155435	0.0604	0.0637774	-0.701174	0.563381
Benzoic Acids	HMDB0002107	C01606	Phthalic acid	0.0823	0.00743068	0.13082	0.0327748	0.668619	0.007281
Benzoic Acids	HMDB0000714	C01586	Hippuric acid	2.24018	2.42651	1.46426	1.11177	-0.613443	0.72962
Bile Acids	HMDB0000874	NA	TUDCA	0.00878	0.00522417	0.07954	0.0515918	3.17939	0.009854
Bile Acids	HMDB0000760	NA	HCA	0.06838	0.0159818	0.28526	0.479397	2.06063	0.354458
Bile Acids	HMDB0000619	C00695	CA	0.21812	0.17481	1.06044	1.31443	2.28147	0.145044
Bile Acids	NA	NA	7-DHCA	0.018244	0.0208492	2.64304	5.71841	7.17863	0.272293
Bile Acids	HMDB0000364	C17727	wMCA	0.15644	0.101767	3.9119	7.94522	4.64419	0.150118
Bile Acids	HMDB0000946	C07880	UDCA	0.02818	0.0262763	0.4333	0.637037	3.94262	0.199104
Bile Acids	HMDB0000733	NA	HDCA	0.01362	0.00284113	0.06602	0.0654737	2.27718	0.028216
Bile Acids	HMDB0000626	C04483	DCA	0.30686	0.215368	0.40294	0.419937	0.392984	0.819163
Bile Acids	HMDB0000415	C17726	βMCA	0.063796	0.0831459	2.74438	4.15925	5.42687	0.023238
Bile Acids	NA	NA	Tα/βMCA	0.14884	0.0900463	1.3363	1.06256	3.16641	0.003257
Bile Acids	HMDB0000036	C05122	TCA	0.0616	0.0190264	0.90626	0.770029	3.87892	0.001005
Bile Acids	NA	NA	TωMCA	0.10404	0.0371097	0.26918	0.186626	1.37143	0.039464
Bile Acids	HMDB0000896	C05463	TDCA	0.04734	0.0139489	0.1983	0.348354	2.06655	0.435647
Carbohydrates	HMDB0000565	C00880	Galactonic acid	3.83696	0.997641	4.07902	1.85573	0.0882589	0.930718
Carbohydrates	HMDB0000150	C00198	Gluconolactone	24.1524	3.8421	20.856	9.41113	-0.211708	0.328272
Carbohydrates	HMDB0000139	C00258	Glyceric acid	2.30658	0.554122	2.21464	0.713412	-0.0586831	0.760927
Carbohydrates	HMDB0000230	C00270	N-Acetylneuraminic acid	1.19938	0.403613	1.59334	0.508315	0.409765	0.212189
Carbohydrates	HMDB0000122	C00221	Glucose	12963.7	1911.94	8632.67	2108.75	-0.586595	0.012121
Carbohydrates	HMDB0000849	C00507	Rhamnose	2.57282	1.4337	7.10468	5.89177	1.46542	0.149425
Carbohydrates	HMDB0000660	C02336	Fructose	11.1466	3.19684	6.96404	2.38045	-0.678602	0.027669
Carbohydrates	HMDB0000124	C00085	Fructose 6-phosphate	5.87312	4.01032	8.52652	2.30521	0.53783	0.116054
Carbohydrates	HMDB0001401	C00092	Glucose 6-phosphate	5.69514	2.8096	7.81758	2.75219	0.456991	0.197909
Carbohydrates	HMDB0000613	NA	Erythronic acid	6.34176	1.81463	6.6267	3.45778	0.0634073	0.955394
Carbohydrates	HMDB0000098	C00181	Xylose	7.54042	3.16003	6.52248	2.16686	-0.209224	0.664449
Carbohydrates	HMDB0000621	C00309	Ribulose	6.0844	2.10331	5.25874	3.53765	-0.210398	0.433068
Carbohydrates	HMDB0001644	C00310	Xylulose	4.0499	1.33837	3.15788	2.10443	-0.35893	0.265348
Carbohydrates	HMDB0000943	C01620	Threonic acid	6.77856	2.12894	7.3602	4.30945	0.118766	0.954263
Carbohydrates	HMDB0000663	C00818	Glucaric acid	0.64864	0.205861	0.40554	0.168603	-0.677574	0.075467
Carbohydrates	HMDB0000956	C00898	Tartaric acid	0.01722	0.0108336	0.00924	0.00766636	-0.89812	0.164617
Carnitines	HMDB0000201	C02571	Acetylcarnitine	17.3586	4.86832	17.5774	3.89349	0.0180694	0.888173
Carnitines	HMDB0000824	C03017	Propionylcarnitine	0.44118	0.295399	0.72922	0.578355	0.724987	0.491256
Carnitines	HMDB0002095	NA	Malonylcarnitine	0.84858	0.160268	1.3675	0.690349	0.688418	0.168921
Carnitines	HMDB0002013	C02862	Butyrylcarnitine	0.30832	0.141455	0.26896	0.0805871	-0.197037	0.762175
Carnitines	HMDB0000378	NA	2-Methylbutyroylcarnitine	0.03276	0.0172622	0.12418	0.154756	1.92243	0.127871
Carnitines	HMDB0000848	NA	Stearylcarnitine	0.05954	0.0338606	0.1794	0.157411	1.59125	0.107469
Carnitines	HMDB0013133	NA	Methylmalonylcarnitine	0.50942	0.0814276	0.5962	0.145652	0.226941	0.308589
Carnitines	HMDB0000062	C00318	Carnitine	73.3602	34.3729	60.6263	18.6942	-0.275052	0.591474
Carnitines	HMDB0000688	NA	Isovalerylcarnitine	0.05118	0.0302828	0.1705	0.186828	1.73612	0.329551
Carnitines	NA	NA	3-Hydroxylisovalerylcarnitine	0.08608	0.0356477	0.08004	0.0226225	-0.104957	0.813284
Carnitines	HMDB0000705	NA	Hexanylcarnitine	0.02924	0.0158768	0.03276	0.0113264	0.163992	0.543234
Carnitines	HMDB0000791	C02838	Octanoylcarnitine	0.01164	0.00497524	0.01304	0.00352817	0.163853	0.502901
Carnitines	HMDB0000651	NA	Decanoylcarnitine	0.013	0.00340221	0.02008	0.00933472	0.627248	0.15054
Carnitines	HMDB0002250	NA	Dodecanoylcarnitine	0.03268	0.00650938	0.05076	0.0240757	0.635284	0.160848
Carnitines	HMDB0005066	NA	Tetradecanoylcarnitine	0.12448	0.0226035	0.2438	0.186274	0.969784	0.151236
Carnitines	HMDB0000222	C02990	Palmitoylcarnitine	0.58886	0.0871038	1.08346	0.752926	0.879649	0.190129
Carnitines	HMDB0005065	NA	Oleylcarnitine	0.51388	0.225517	1.27664	1.19263	1.31285	0.15633
Carnitines	HMDB0006469	NA	Linoleylcarnitine	0.14922	0.0398538	0.2842	0.163041	0.929466	0.053181
Carnitines	HMDB0013130	NA	Glutarylcarnitine	0.05486	0.024748	0.1105	0.0895111	1.01022	0.162068
Carnitines	HMDB0013128	NA	Valerylcarnitine	0.00642	0.00275899	0.00996	0.00720437	0.633572	0.429164
Carnitines	HMDB0061677	NA	Adipoylcarnitine	0.06312	0.0375265	0.18138	0.17742	1.52285	0.070161
Fatty Acids	HMDB0031158	NA	2-Methy-4-pentenoic acid	0.15992	0.0328191	0.15286	0.042439	-0.0651394	0.701359
Fatty Acids	HMDB0002092	C00490	Itaconic acid	0.0665	0.026593	0.0748	0.0683901	0.169684	0.844769
Fatty Acids	HMDB0001844	NA	Methylsuccinic acid	0.07088	0.0343805	0.54168	0.716941	2.93399	0.302273
Fatty Acids	HMDB0000482	C06423	Octanoic acid	1.89302	0.715395	2.20944	1.67796	0.222991	0.919261
Fatty Acids	HMDB0002000	C08322	Myristoleic acid	0.77172	0.294434	0.65822	0.490618	-0.229508	0.401762
Fatty Acids	HMDB0062248	NA	9E-tetradecenoic acid	0.54028	0.383118	1.10328	1.10131	1.03002	0.541757
Fatty Acids	HMDB0034297	C08365	Ricinoleic acid	0.19532	0.0816183	0.1608	0.116138	-0.280572	0.492303
Fatty Acids	HMDB0061706	NA	12-Hydroxystearic acid	0.003196	0.00710175	2e-05	0	-7.32012	0.346594
Fatty Acids	HMDB0012328	NA	Palmitelaidic acid	0.89746	0.276118	0.55084	0.31081	-0.704214	0.163819
Fatty Acids	HMDB0060038	NA	10Z-Heptadecenoic acid	0.8472	0.195268	0.49256	0.293074	-0.782403	0.129822
Fatty Acids	HMDB0000673	C01595	Linoleic acid	1381.31	337.063	1109.06	489.446	-0.316702	0.279539
Fatty Acids	HMDB0006270	NA	Linoelaidic acid	2.11256	0.637318	1.58168	0.802915	-0.417535	0.265372
Fatty Acids	HMDB0001043	C00219	Arachidonic acid	29.3494	12.5345	20.409	9.65275	-0.524122	0.21337
Fatty Acids	HMDB0002925	C03242	Dihomo-gamma-linolenic acid	3.20482	1.16623	1.48448	0.559065	-1.11029	0.014781
Fatty Acids	HMDB0002183	C06429	DHA	29.7104	11.0978	23.0311	4.5136	-0.367387	0.34233
Fatty Acids	HMDB0001976	NA	DPAn-6	5.91946	3.45182	7.9581	5.90628	0.426958	0.896503
Fatty Acids	HMDB0002226	C16527	Adrenic acid	12.8891	5.81974	12.593	9.96298	-0.0335363	0.621365
Fatty Acids	HMDB0000426	C00815	Citramalic acid	0.13782	0.0398805	0.15298	0.0775972	0.150558	0.90854
Fatty Acids	HMDB0000207	C00712	Oleic acid	150.087	43.9858	131.587	71.6921	-0.189786	0.479602
Fatty Acids	HMDB0002080	C08363	Petroselinic acid	3.64978	1.71136	3.81028	2.46539	0.0620875	0.953286
Fatty Acids	HMDB0013622	NA	10Z-Nonadecenoic acid	0.24282	0.0999837	0.18944	0.100038	-0.358146	0.32631
Fatty Acids	HMDB0000784	C08261	Azelaic acid	0.14586	0.0352486	0.20442	0.100461	0.486952	0.314327
Fatty Acids	HMDB0000448	C06104	Adipic acid	0.10278	0.042327	0.15632	0.106435	0.604943	0.534434
Fatty Acids	HMDB0000555	NA	3-Methyladipic acid	0.01478	0.00775287	0.006708	0.00771058	-1.13969	0.10027
Fatty Acids	NA	NA	4-Methylhexanoic acid	1.12994	0.453685	1.1424	0.507306	0.0158217	0.923067
Fatty Acids	HMDB0000511	C01571	Decanoic acid	0.18558	0.076726	0.131628	0.231217	-0.495575	0.073631
Fatty Acids	NA	NA	12-Tridecenoic acid	0.0293	0.00445197	0.02974	0.00260058	0.021504	0.79785
Fatty Acids	HMDB0000752	NA	Methylglutaric acid	0.04398	0.0261561	0.05664	0.0245843	0.364974	0.507699
Fatty Acids	HMDB0000826	C16537	Pentadecanoic acid	0.97724	0.360491	0.73718	0.339302	-0.406696	0.28775
Fatty Acids	HMDB0001624	NA	2-Hydroxycaproic acid	0.1064	0.0589871	0.18502	0.0608114	0.798183	0.097976
Fatty Acids	HMDB0000529	NA	5Z-Dodecenoic acid	0.03148	0.017003	0.056894	0.0532025	0.853841	0.823823
Fatty Acids	HMDB0000806	C06424	Myristic acid	2.81198	0.698437	2.23712	1.16366	-0.329944	0.312177
Fatty Acids	HMDB0003229	C08362	Palmitoleic acid	56.2539	16.4107	35.2184	24.7661	-0.675623	0.188647
Fatty Acids	HMDB0001388	C06427	alpha-Linolenic acid	20.7435	10.4638	14.1123	10.0236	-0.555705	0.252051
Fatty Acids	HMDB0003073	C06426	gamma-Linolenic acid	3.71792	1.46801	1.99102	0.920913	-0.900988	0.081523
Fatty Acids	HMDB0001999	C06428	EPA	4.1854	2.87709	1.78326	1.57028	-1.23085	0.175069
Fatty Acids	HMDB0006528	C16513	DPA	2.11304	1.1167	1.20868	0.352304	-0.805888	0.159404
Imidazoles	HMDB0002271	C20522	Imidazolepropionic acid	0.05362	0.0464544	0.44052	0.652047	3.03836	0.294928
Indoles	HMDB0002302	NA	Indole-3-propionic acid	2.20529	2.05115	0.83862	0.729883	-1.39488	0.542083
Indoles	HMDB0000671	C02043	Indolelactic acid	1.86588	0.499623	3.86654	2.17964	1.05119	0.082712
Indoles	HMDB0029737	C08493	Indole-3-carboxaldehyde	0.11132	0.0229237	0.12626	0.0393416	0.181685	0.612957
Indoles	HMDB0060484	C00331	Indole-3-pyruvic acid	242.229	52.613	246.192	106.309	0.023409	0.848943
Indoles	HMDB0000197	C00954	Indoleacetic acid	0.22332	0.183204	1.48336	2.17636	2.73168	0.375757
Indoles	HMDB0029738	NA	Indole-3-methyl acetate	0.019276	0.0124038	0.03708	0.0437312	0.943836	0.554688
Nucleotides	HMDB0000939	C00021	SAH	0.08026	0.00854593	0.045704	0.035658	-0.812361	0.107392
Nucleotides	HMDB0000045	C00020	AMP	19.9737	10.0285	13.4295	9.46889	-0.572692	0.273426
Organic Acids	HMDB0000190	C00186	Lactic acid	4507.81	2265.42	3663.03	2115.55	-0.299387	0.477568
Organic Acids	HMDB0000156	C00149	Malic acid	20.7044	8.27505	25.9779	18.3861	0.327344	0.953054
Organic Acids	HMDB0000661	C00489	Glutaric acid	0.26102	0.0548932	2.03924	2.6488	2.9658	0.243853
Organic Acids	HMDB0000072	C02341	Aconitic acid	176.331	34.2743	258.246	134.614	0.550463	0.243767
Organic Acids	HMDB0000491	C00671	3-Methyl-2-oxopentanoic acid	7.91852	1.42015	17.8146	14.7264	1.16975	0.127861
Organic Acids	HMDB0000128	C00581	Guanidoacetic acid	0.81248	0.306911	4.1175	7.54216	2.34136	0.477446
Organic Acids	HMDB0000617	C01546	2-Furoic acid	0.09333	0.0486758	0.1098	0.0174121	0.234465	0.393636
Organic Acids	HMDB0000691	C00383	Malonic acid	0.37942	0.0898831	0.56378	0.288049	0.571337	0.238086
Organic Acids	HMDB0002329	C00209	Oxalic acid	87.4101	21.2339	79.3073	26.3164	-0.140347	0.550887
Organic Acids	HMDB0000176	C01384	Maleic acid	0.47458	0.107052	0.48766	0.165129	0.0392243	0.985234
Organic Acids	HMDB0000094	C00158	Citric acid	209.853	35.0631	307.19	167.424	0.549749	0.257439
Organic Acids	HMDB0000208	C00026	Oxoglutaric acid	10.3636	2.69518	10.1591	3.26477	-0.0287583	0.860754
Organic Acids	HMDB0000019	C00141	alpha-Ketoisovaleric acid	6.88912	0.877569	12.5234	10.8272	0.862232	0.384742
Organic Acids	HMDB0000695	C00233	Ketoleucine	3.52712	1.52	12.1152	12.5476	1.78026	0.163926
Organic Acids	HMDB0000606	C02630	2-Hydroxyglutaric acid	1.35726	0.300094	1.28344	0.534136	-0.0806813	0.63507
Organic Acids	HMDB0000729	NA	alpha-Hydroxyisobutyric acid	9.14534	1.3006	11.242	3.43227	0.29779	0.297713
Organic Acids	HMDB0000008	C05984	2-Hydroxybutyric acid	7.65262	2.03531	35.7585	46.6362	2.22426	0.09705
Organic Acids	HMDB0000620	C02214	Glutaconic acid	4.17516	1.03925	3.56348	1.48983	-0.228545	0.390465
Organic Acids	HMDB0000243	C00022	Pyruvic acid	395.813	85.924	256.202	79.223	-0.627535	0.034575
Organic Acids	HMDB0000407	NA	2-Hydroxy-3-methylbutyric acid	20.9946	3.51263	31.1277	12.9512	0.56818	0.141891
Organic Acids	HMDB0000134	C00122	Fumaric acid	1.53154	1.0781	1.7946	1.74107	0.228679	0.652043
Organic Acids	HMDB0000115	C00160	Glycolic acid	60.1233	6.55961	58.5731	27.8251	-0.0376859	0.62738
Organic Acids	HMDB0000225	C00322	Oxoadipic acid	0.44502	0.162657	0.50794	0.28795	0.190788	0.960711
Organic Acids	HMDB0000202	C02170	Methylmalonic acid	6.74972	3.15134	13.3215	12.9323	0.980861	0.709224
Organic Acids	HMDB0000357	C01089	3-Hydroxybutyric acid	172.677	150.47	228.668	199.833	0.405176	0.705609
Organic Acids	HMDB0000193	C00311	Isocitric acid	23.8647	4.30895	37.5491	22.4561	0.653901	0.217612
Organic Acids	HMDB0000254	C00042	Succinic acid	16.0505	6.6405	32.5316	29.1097	1.01922	0.530376
Organic Acids	HMDB0003070	C00493	Shikimic acid	0.106316	0.156915	0.19986	0.235329	0.910631	0.073394
Peptides	HMDB0000194	C01262	Anserine	2.304	0.425292	2.89938	2.01517	0.331604	0.758127
Peptides	HMDB0006248	C03740	gamma-Glutamylalanine	0.80342	0.306811	0.69212	0.171739	-0.215132	0.572856
Peptides	HMDB0000033	C00386	Carnosine	0.92028	0.141388	1.33048	1.18207	0.531802	0.768747
Peptides	HMDB0000721	NA	Glycylproline	0.04794	0.0177893	0.055	0.0161829	0.198202	0.497971
Peptides	HMDB0000759	C02155	Glycyleucine	0.0851	0.0259431	0.11532	0.0978179	0.438412	0.906898
Phenols	HMDB0000118	C05582	Homovanillic acid	0.57522	0.0852147	1.91534	1.84325	1.73541	0.097764
Phenols	HMDB0000020	C00642	p-Hydroxyphenylacetic acid	0.44854	0.0786372	2.19854	3.50303	2.29324	0.200796
Phenylpropanoic Acids	HMDB0000779	NA	Phenyllactic acid	0.18862	0.0821339	0.7304	0.560766	1.9532	0.067034
Phenylpropanoic Acids	HMDB0011743	NA	2-Phenylpropionate	0.183432	0.232944	0.22382	0.323468	0.287094	0.268898
Phenylpropanoic Acids	HMDB0000755	C03672	Hydroxyphenyllactic acid	1.16802	0.272701	4.04908	4.18766	1.79353	0.136208
Phenylpropanoic Acids	HMDB0000764	C05629	Hydrocinnamic acid	0.4321	0.541752	0.56814	0.758038	0.394881	0.301343
Phenylpropanoids	NA	NA	Coumaric acid/4-Hydroxycinnamic acid	0.06112	0.00863203	0.08298	0.0280992	0.441119	0.140314
Pyridines	HMDB0002243	C10164	Picolinic acid	0.20434	0.0777075	0.23714	0.0873346	0.214767	0.606602
Pyridines	HMDB0003152	NA	N-Methylnicotinamide	3.65094	1.74303	30.9027	41.6934	3.08139	0.141096
SCFAs	HMDB0000754	NA	3-Hydroxyisovaleric acid	0.14566	0.0233085	0.34384	0.292515	1.23913	0.253251
SCFAs	HMDB0000689	NA	Isocaproic acid	0.4664	0.261588	0.73852	0.449485	0.663069	0.331894
SCFAs	HMDB0002176	C18319	Ethylmethylacetic acid	2.96714	1.67802	2.53934	1.94384	-0.224619	0.540372
SCFAs	HMDB0000237	C00163	Propionic acid	2.0556	0.561722	3.5692	2.99286	0.796041	0.435242
SCFAs	HMDB0000039	C00246	Butyric acid	0.211	0.084947	0.2216	0.120471	0.0707149	0.938758
SCFAs	HMDB0001873	C02632	Isobutyric acid	0.9608	0.205392	1.4478	0.823771	0.591554	0.234368
SCFAs	HMDB0000718	C08262	Isovaleric acid	0.6136	0.039488	0.7608	0.20783	0.310219	0.123968
SCFAs	HMDB0000535	C01585	Caproic acid	0.4046	0.138171	0.19622	0.133965	-1.04402	0.166199
SCFAs	HMDB0000042	C00033	Acetic acid	315.059	114.23	334.924	105.39	0.0882099	0.719203
SCFAs	HMDB0000892	C00803	Valeric acid	0.537332	0.439938	0.44356	0.27167	-0.276684	0.823754
