# Supplementary material for: A High Hepatic Uptake of Conjugated Bile Acids Promotes Colorectal Cancer—Associated Liver Metastasis
Source: Cells. 2022 Nov 28;11(23):3810. doi: 10.3390/cells11233810 (PMC9736302; doi:10.3390/cells11233810)
Supplement: Supplementary file 1 [file cells-11-03810-s001.zip › Supplementary Table S2.xlsx]

## Sheet: Table S2.
Table S2. GO enrichment analysis data of differentially expressed genes in the liver of CRLM models treated with PBS and TCA
Number	GO ID	Term Type	Description	Ratio_in_study	Ratio_in_pop	Pvalue	Padjust
7	GO:0070486	BP	leukocyte aggregation	7/1414	7/37389	1.96174e-08	8.99953e-05
7	GO:0000727	BP	double-strand break repair via break-induced replication	7/1414	11/37389	3.14853e-08	8.99953e-05
7	GO:0038065	BP	collagen-activated signaling pathway	7/1414	11/37389	3.14853e-08	8.99953e-05
8	GO:0045132	BP	meiotic chromosome segregation	8/1414	17/37389	7.35274e-08	8.99953e-05
10	GO:0035987	BP	endodermal cell differentiation	10/1414	23/37389	7.8026e-08	8.99953e-05
9	GO:0006270	BP	DNA replication initiation	9/1414	24/37389	1.20639e-07	8.99953e-05
9	GO:0090025	BP	regulation of monocyte chemotaxis	9/1414	24/37389	1.20639e-07	8.99953e-05
14	GO:0001562	BP	response to protozoan	14/1414	31/37389	1.24359e-07	8.99953e-05
11	GO:1902622	BP	regulation of neutrophil migration	11/1414	39/37389	1.37518e-07	8.99953e-05
8	GO:0060099	BP	regulation of phagocytosis, engulfment	8/1414	13/37389	1.53142e-07	8.99953e-05
11	GO:0042116	BP	macrophage activation	11/1414	32/37389	1.74747e-07	8.99953e-05
10	GO:1904645	BP	response to amyloid-beta	10/1414	32/37389	1.74747e-07	8.99953e-05
12	GO:0000819	BP	sister chromatid segregation	12/1414	40/37389	1.83197e-07	8.99953e-05
17	GO:0030199	BP	collagen fibril organization	17/1414	40/37389	1.83197e-07	8.99953e-05
15	GO:0002886	BP	regulation of myeloid leukocyte mediated immunity	15/1414	58/37389	1.97899e-07	8.99953e-05
14	GO:0034103	BP	regulation of tissue remodeling	14/1414	58/37389	1.97899e-07	8.99953e-05
12	GO:0045428	BP	regulation of nitric oxide biosynthetic process	12/1414	49/37389	2.0596e-07	8.99953e-05
17	GO:0042060	BP	wound healing	17/1414	79/37389	2.38436e-07	8.99953e-05
10	GO:1902624	BP	positive regulation of neutrophil migration	10/1414	33/37389	2.42216e-07	8.99953e-05
14	GO:0050766	BP	positive regulation of phagocytosis	14/1414	59/37389	2.45064e-07	8.99953e-05
24	GO:0097530	BP	granulocyte migration	24/1414	90/37389	2.46877e-07	8.99953e-05
14	GO:0051781	BP	positive regulation of cell division	14/1414	69/37389	2.53261e-07	8.99953e-05
8	GO:1905153	BP	regulation of membrane invagination	8/1414	14/37389	2.96228e-07	8.99953e-05
15	GO:0072676	BP	lymphocyte migration	15/1414	60/37389	3.02048e-07	8.99953e-05
14	GO:0070167	BP	regulation of biomineral tissue development	14/1414	70/37389	3.05603e-07	8.99953e-05
14	GO:0110149	BP	regulation of biomineralization	14/1414	70/37389	3.05603e-07	8.99953e-05
27	GO:0050729	BP	positive regulation of inflammatory response	27/1414	127/37389	3.24423e-07	8.99953e-05
12	GO:0045669	BP	positive regulation of osteoblast differentiation	12/1414	51/37389	3.30453e-07	8.99953e-05
14	GO:0032963	BP	collagen metabolic process	14/1414	51/37389	3.30453e-07	8.99953e-05
12	GO:0048678	BP	response to axon injury	12/1414	51/37389	3.30453e-07	8.99953e-05
10	GO:0010712	BP	regulation of collagen metabolic process	10/1414	34/37389	3.315e-07	8.99953e-05
16	GO:0032651	BP	regulation of interleukin-1 beta production	16/1414	81/37389	3.35537e-07	8.99953e-05
19	GO:0032649	BP	regulation of interferon-gamma production	19/1414	92/37389	3.37746e-07	8.99953e-05
25	GO:0051302	BP	regulation of cell division	25/1414	166/37389	3.4703e-07	8.99953e-05
34	GO:0030595	BP	leukocyte chemotaxis	34/1414	128/37389	3.67588e-07	8.99953e-05
27	GO:0097529	BP	myeloid leukocyte migration	27/1414	116/37389	3.77079e-07	8.99953e-05
22	GO:1902107	BP	positive regulation of leukocyte differentiation	22/1414	141/37389	3.88111e-07	8.99953e-05
24	GO:0050777	BP	negative regulation of immune response	24/1414	154/37389	3.9322e-07	8.99953e-05
23	GO:1902904	BP	negative regulation of supramolecular fiber organization	23/1414	154/37389	3.9322e-07	8.99953e-05
18	GO:0032755	BP	positive regulation of interleukin-6 production	18/1414	93/37389	3.93698e-07	8.99953e-05
21	GO:0002690	BP	positive regulation of leukocyte chemotaxis	21/1414	93/37389	3.93698e-07	8.99953e-05
23	GO:1990266	BP	neutrophil migration	23/1414	82/37389	3.96377e-07	8.99953e-05
11	GO:0043300	BP	regulation of leukocyte degranulation	11/1414	43/37389	4.10684e-07	8.99953e-05
11	GO:0046850	BP	regulation of bone remodeling	11/1414	43/37389	4.10684e-07	8.99953e-05
13	GO:0071675	BP	regulation of mononuclear cell migration	13/1414	52/37389	4.14835e-07	8.99953e-05
14	GO:0035458	BP	cellular response to interferon-beta	14/1414	52/37389	4.14835e-07	8.99953e-05
29	GO:0050670	BP	regulation of lymphocyte proliferation	29/1414	195/37389	4.16638e-07	8.99953e-05
20	GO:0042542	BP	response to hydrogen peroxide	20/1414	142/37389	4.35837e-07	8.99953e-05
21	GO:0030593	BP	neutrophil chemotaxis	21/1414	72/37389	4.40367e-07	8.99953e-05
15	GO:0045778	BP	positive regulation of ossification	15/1414	72/37389	4.40367e-07	8.99953e-05
29	GO:0051091	BP	positive regulation of DNA-binding transcription factor activity	29/1414	224/37389	4.44319e-07	8.99953e-05
17	GO:0007159	BP	leukocyte cell-cell adhesion	17/1414	35/37389	4.48362e-07	8.99953e-05
28	GO:0002366	BP	leukocyte activation involved in immune response	28/1414	182/37389	4.49285e-07	8.99953e-05
16	GO:0014910	BP	regulation of smooth muscle cell migration	16/1414	62/37389	4.52748e-07	8.99953e-05
36	GO:0071222	BP	cellular response to lipopolysaccharide	36/1414	210/37389	4.55661e-07	8.99953e-05
29	GO:0031348	BP	negative regulation of defense response	29/1414	210/37389	4.55661e-07	8.99953e-05
15	GO:2000106	BP	regulation of leukocyte apoptotic process	15/1414	83/37389	4.66992e-07	8.99953e-05
24	GO:0032675	BP	regulation of interleukin-6 production	24/1414	130/37389	4.70022e-07	8.99953e-05
25	GO:0007059	BP	chromosome segregation	25/1414	130/37389	4.70022e-07	8.99953e-05
29	GO:2000377	BP	regulation of reactive oxygen species metabolic process	29/1414	169/37389	4.74686e-07	8.99953e-05
42	GO:0043062	BP	extracellular structure organization	42/1414	225/37389	4.84549e-07	8.99953e-05
18	GO:0050671	BP	positive regulation of lymphocyte proliferation	18/1414	118/37389	4.89635e-07	8.99953e-05
19	GO:0034614	BP	cellular response to reactive oxygen species	19/1414	118/37389	4.89635e-07	8.99953e-05
18	GO:0060560	BP	developmental growth involved in morphogenesis	18/1414	118/37389	4.89635e-07	8.99953e-05
29	GO:1903039	BP	positive regulation of leukocyte cell-cell adhesion	29/1414	183/37389	4.95703e-07	8.99953e-05
29	GO:0032944	BP	regulation of mononuclear cell proliferation	29/1414	197/37389	5.0304e-07	8.99953e-05
30	GO:0032147	BP	activation of protein kinase activity	30/1414	255/37389	5.12617e-07	8.99953e-05
38	GO:1903037	BP	regulation of leukocyte cell-cell adhesion	38/1414	270/37389	5.13344e-07	8.99953e-05
24	GO:0071346	BP	cellular response to interferon-gamma	24/1414	170/37389	5.25998e-07	8.99953e-05
44	GO:0001818	BP	negative regulation of cytokine production	44/1414	226/37389	5.28117e-07	8.99953e-05
29	GO:0002833	BP	positive regulation of response to biotic stimulus	29/1414	226/37389	5.28117e-07	8.99953e-05
11	GO:0014911	BP	positive regulation of smooth muscle cell migration	11/1414	44/37389	5.28884e-07	8.99953e-05
13	GO:0030865	BP	cortical cytoskeleton organization	13/1414	44/37389	5.28884e-07	8.99953e-05
11	GO:0048247	BP	lymphocyte chemotaxis	11/1414	44/37389	5.28884e-07	8.99953e-05
18	GO:0007052	BP	mitotic spindle organization	18/1414	95/37389	5.31449e-07	8.99953e-05
16	GO:0001816	BP	cytokine production	16/1414	95/37389	5.31449e-07	8.99953e-05
6	GO:0038063	BP	collagen-activated tyrosine kinase receptor signaling pathway	6/1414	10/37389	5.33415e-07	8.99953e-05
8	GO:0001774	BP	microglial cell activation	8/1414	15/37389	5.37203e-07	8.99953e-05
7	GO:0033623	BP	regulation of integrin activation	7/1414	15/37389	5.37203e-07	8.99953e-05
8	GO:0002269	BP	leukocyte activation involved in inflammatory response	8/1414	15/37389	5.37203e-07	8.99953e-05
36	GO:0022409	BP	positive regulation of cell-cell adhesion	36/1414	212/37389	5.45213e-07	8.99953e-05
15	GO:0042102	BP	positive regulation of T cell proliferation	15/1414	84/37389	5.48749e-07	8.99953e-05
21	GO:0050764	BP	regulation of phagocytosis	21/1414	84/37389	5.48749e-07	8.99953e-05
45	GO:0050900	BP	leukocyte migration	45/1414	198/37389	5.52163e-07	8.99953e-05
26	GO:0050715	BP	positive regulation of cytokine secretion	26/1414	198/37389	5.52163e-07	8.99953e-05
34	GO:0071902	BP	positive regulation of protein serine/threonine kinase activity	34/1414	271/37389	5.54414e-07	8.99953e-05
13	GO:0042832	BP	defense response to protozoan	13/1414	28/37389	5.55763e-07	8.99953e-05
18	GO:0031100	BP	animal organ regeneration	18/1414	119/37389	5.56678e-07	8.99953e-05
18	GO:0048634	BP	regulation of muscle organ development	18/1414	119/37389	5.56678e-07	8.99953e-05
17	GO:1903557	BP	positive regulation of tumor necrosis factor superfamily cytokine production	17/1414	107/37389	5.59611e-07	8.99953e-05
37	GO:0051271	BP	negative regulation of cellular component movement	37/1414	302/37389	5.70614e-07	8.99953e-05
27	GO:0050870	BP	positive regulation of T cell activation	27/1414	171/37389	5.82353e-07	8.99953e-05
35	GO:1901990	BP	regulation of mitotic cell cycle phase transition	35/1414	318/37389	5.876e-07	8.99953e-05
28	GO:0051924	BP	regulation of calcium ion transport	28/1414	242/37389	5.93524e-07	8.99953e-05
27	GO:0043406	BP	positive regulation of MAP kinase activity	27/1414	213/37389	5.95827e-07	8.99953e-05
24	GO:1902850	BP	microtubule cytoskeleton organization involved in mitosis	24/1414	132/37389	5.97878e-07	8.99953e-05
31	GO:0002274	BP	myeloid leukocyte activation	31/1414	132/37389	5.97878e-07	8.99953e-05
31	GO:0007611	BP	learning or memory	31/1414	272/37389	5.98507e-07	8.99953e-05
39	GO:0050714	BP	positive regulation of protein secretion	39/1414	350/37389	6.00166e-07	8.99953e-05
26	GO:1903708	BP	positive regulation of hemopoiesis	26/1414	185/37389	6.02019e-07	8.99953e-05
23	GO:0071248	BP	cellular response to metal ion	23/1414	185/37389	6.02019e-07	8.99953e-05
30	GO:0031099	BP	regeneration	30/1414	199/37389	6.05666e-07	8.99953e-05
27	GO:0000302	BP	response to reactive oxygen species	27/1414	199/37389	6.05666e-07	8.99953e-05
14	GO:0070664	BP	negative regulation of leukocyte proliferation	14/1414	74/37389	6.26247e-07	8.99953e-05
17	GO:0002526	BP	acute inflammatory response	17/1414	74/37389	6.26247e-07	8.99953e-05
28	GO:1903531	BP	negative regulation of secretion by cell	28/1414	228/37389	6.26288e-07	8.99953e-05
21	GO:0050728	BP	negative regulation of inflammatory response	21/1414	120/37389	6.31965e-07	8.99953e-05
18	GO:0032946	BP	positive regulation of mononuclear cell proliferation	18/1414	120/37389	6.31965e-07	8.99953e-05
37	GO:0001525	BP	angiogenesis	37/1414	288/37389	6.32938e-07	8.99953e-05
39	GO:0043405	BP	regulation of MAP kinase activity	39/1414	288/37389	6.32938e-07	8.99953e-05
12	GO:0002260	BP	lymphocyte homeostasis	12/1414	54/37389	6.42938e-07	8.99953e-05
17	GO:0098813	BP	nuclear chromosome segregation	17/1414	54/37389	6.42938e-07	8.99953e-05
17	GO:0002573	BP	myeloid leukocyte differentiation	17/1414	85/37389	6.43178e-07	8.99953e-05
34	GO:0090068	BP	positive regulation of cell cycle process	34/1414	273/37389	6.45827e-07	8.99953e-05
36	GO:1902105	BP	regulation of leukocyte differentiation	36/1414	273/37389	6.45827e-07	8.99953e-05
35	GO:0002250	BP	adaptive immune response	35/1414	273/37389	6.45827e-07	8.99953e-05
38	GO:0045088	BP	regulation of innate immune response	38/1414	258/37389	6.50048e-07	8.99953e-05
37	GO:0050920	BP	regulation of chemotaxis	37/1414	214/37389	6.50737e-07	8.99953e-05
38	GO:0071219	BP	cellular response to molecule of bacterial origin	38/1414	214/37389	6.50737e-07	8.99953e-05
32	GO:0009611	BP	response to wounding	32/1414	186/37389	6.62685e-07	8.99953e-05
32	GO:0034341	BP	response to interferon-gamma	32/1414	200/37389	6.639e-07	8.99953e-05
42	GO:0002685	BP	regulation of leukocyte migration	42/1414	200/37389	6.639e-07	8.99953e-05
19	GO:0090288	BP	negative regulation of cellular response to growth factor stimulus	19/1414	133/37389	6.73031e-07	8.99953e-05
24	GO:0050731	BP	positive regulation of peptidyl-tyrosine phosphorylation	24/1414	159/37389	6.73825e-07	8.99953e-05
27	GO:0032680	BP	regulation of tumor necrosis factor production	27/1414	159/37389	6.73825e-07	8.99953e-05
51	GO:0032102	BP	negative regulation of response to external stimulus	51/1414	352/37389	6.84036e-07	8.99953e-05
32	GO:0090287	BP	regulation of cellular response to growth factor stimulus	32/1414	244/37389	6.98431e-07	8.99953e-05
25	GO:0071241	BP	cellular response to inorganic substance	25/1414	215/37389	7.10272e-07	8.99953e-05
17	GO:0032652	BP	regulation of interleukin-1 production	17/1414	97/37389	7.11389e-07	8.99953e-05
23	GO:0007229	BP	integrin-mediated signaling pathway	23/1414	97/37389	7.11389e-07	8.99953e-05
17	GO:0007160	BP	cell-matrix adhesion	17/1414	97/37389	7.11389e-07	8.99953e-05
71	GO:0006935	BP	chemotaxis	71/1414	321/37389	7.22898e-07	8.99953e-05
28	GO:0002263	BP	cell activation involved in immune response	28/1414	187/37389	7.28917e-07	8.99953e-05
51	GO:0022407	BP	regulation of cell-cell adhesion	51/1414	353/37389	7.29938e-07	8.99953e-05
58	GO:0050727	BP	regulation of inflammatory response	58/1414	290/37389	7.32671e-07	8.99953e-05
33	GO:0002703	BP	regulation of leukocyte mediated immunity	33/1414	230/37389	7.41048e-07	8.99953e-05
45	GO:0060326	BP	cell chemotaxis	45/1414	230/37389	7.41048e-07	8.99953e-05
22	GO:0002790	BP	peptide secretion	22/1414	160/37389	7.48294e-07	8.99953e-05
21	GO:0045619	BP	regulation of lymphocyte differentiation	21/1414	160/37389	7.48294e-07	8.99953e-05
49	GO:1901342	BP	regulation of vasculature development	49/1414	306/37389	7.5835e-07	8.99953e-05
38	GO:0009615	BP	response to virus	38/1414	322/37389	7.74065e-07	8.99953e-05
9	GO:0051383	BP	kinetochore organization	9/1414	29/37389	7.78775e-07	8.99953e-05
9	GO:0032965	BP	regulation of collagen biosynthetic process	9/1414	29/37389	7.78775e-07	8.99953e-05
30	GO:0031589	BP	cell-substrate adhesion	30/1414	174/37389	7.86291e-07	8.99953e-05
22	GO:0030278	BP	regulation of ossification	22/1414	174/37389	7.86291e-07	8.99953e-05
23	GO:0051494	BP	negative regulation of cytoskeleton organization	23/1414	174/37389	7.86291e-07	8.99953e-05
41	GO:0050863	BP	regulation of T cell activation	41/1414	291/37389	7.87817e-07	8.99953e-05
11	GO:0000070	BP	mitotic sister chromatid segregation	11/1414	37/37389	7.94045e-07	8.99953e-05
12	GO:0030866	BP	cortical actin cytoskeleton organization	12/1414	37/37389	7.94045e-07	8.99953e-05
24	GO:0034599	BP	cellular response to oxidative stress	24/1414	202/37389	7.96093e-07	8.99953e-05
79	GO:0006954	BP	inflammatory response	79/1414	399/37389	8.0369e-07	8.99953e-05
14	GO:0000281	BP	mitotic cytokinesis	14/1414	65/37389	8.05408e-07	8.99953e-05
42	GO:0007015	BP	actin filament organization	42/1414	307/37389	8.13489e-07	8.99953e-05
37	GO:0036293	BP	response to decreased oxygen levels	37/1414	307/37389	8.13489e-07	8.99953e-05
9	GO:0061900	BP	glial cell activation	9/1414	22/37389	8.16598e-07	8.99953e-05
34	GO:0050707	BP	regulation of cytokine secretion	34/1414	246/37389	8.20221e-07	8.99953e-05
20	GO:0006909	BP	phagocytosis	20/1414	98/37389	8.20563e-07	8.99953e-05
34	GO:0051048	BP	negative regulation of secretion	34/1414	261/37389	8.2086e-07	8.99953e-05
71	GO:0042330	BP	taxis	71/1414	323/37389	8.28571e-07	8.99953e-05
21	GO:0002705	BP	positive regulation of leukocyte mediated immunity	21/1414	161/37389	8.30218e-07	8.99953e-05
21	GO:1901988	BP	negative regulation of cell cycle phase transition	21/1414	161/37389	8.30218e-07	8.99953e-05
29	GO:1903555	BP	regulation of tumor necrosis factor superfamily cytokine production	29/1414	161/37389	8.30218e-07	8.99953e-05
30	GO:0006869	BP	lipid transport	30/1414	292/37389	8.46782e-07	8.99953e-05
35	GO:0070372	BP	regulation of ERK1 and ERK2 cascade	35/1414	292/37389	8.46782e-07	8.99953e-05
28	GO:0050921	BP	positive regulation of chemotaxis	28/1414	135/37389	8.49718e-07	8.99953e-05
23	GO:0042129	BP	regulation of T cell proliferation	23/1414	148/37389	8.53832e-07	8.99953e-05
18	GO:2000379	BP	positive regulation of reactive oxygen species metabolic process	18/1414	76/37389	8.79611e-07	8.99953e-05
24	GO:0023061	BP	signal release	24/1414	189/37389	8.79946e-07	8.99953e-05
24	GO:0045089	BP	positive regulation of innate immune response	24/1414	189/37389	8.79946e-07	8.99953e-05
41	GO:1901652	BP	response to peptide	41/1414	420/37389	8.81173e-07	8.99953e-05
33	GO:0007169	BP	transmembrane receptor protein tyrosine kinase signaling pathway	33/1414	324/37389	8.86615e-07	8.99953e-05
50	GO:0031349	BP	positive regulation of defense response	50/1414	324/37389	8.86615e-07	8.99953e-05
24	GO:0002688	BP	regulation of leukocyte chemotaxis	24/1414	123/37389	9.16685e-07	8.99953e-05
19	GO:0002700	BP	regulation of production of molecular mediator of immune response	19/1414	123/37389	9.16685e-07	8.99953e-05
22	GO:0022408	BP	negative regulation of cell-cell adhesion	22/1414	162/37389	9.20261e-07	8.99953e-05
40	GO:0019221	BP	cytokine-mediated signaling pathway	40/1414	278/37389	9.38783e-07	8.99953e-05
52	GO:0030036	BP	actin cytoskeleton organization	52/1414	403/37389	9.4288e-07	8.99953e-05
58	GO:0002683	BP	negative regulation of immune system process	58/1414	468/37389	9.44868e-07	8.99953e-05
29	GO:0050730	BP	regulation of peptidyl-tyrosine phosphorylation	29/1414	233/37389	9.49885e-07	8.99953e-05
21	GO:0009306	BP	protein secretion	21/1414	149/37389	9.51524e-07	8.99953e-05
20	GO:0051983	BP	regulation of chromosome segregation	20/1414	149/37389	9.51524e-07	8.99953e-05
33	GO:0002687	BP	positive regulation of leukocyte migration	33/1414	136/37389	9.53035e-07	8.99953e-05
23	GO:0010632	BP	regulation of epithelial cell migration	23/1414	190/37389	9.65763e-07	8.99953e-05
13	GO:0001776	BP	leukocyte homeostasis	13/1414	66/37389	9.68382e-07	8.99953e-05
17	GO:0035456	BP	response to interferon-beta	17/1414	66/37389	9.68382e-07	8.99953e-05
56	GO:0046903	BP	secretion	56/1414	539/37389	9.71677e-07	8.99953e-05
59	GO:0051051	BP	negative regulation of transport	59/1414	539/37389	9.71677e-07	8.99953e-05
49	GO:0050867	BP	positive regulation of cell activation	49/1414	469/37389	9.74618e-07	8.99953e-05
12	GO:0070098	BP	chemokine-mediated signaling pathway	12/1414	56/37389	9.76044e-07	8.99953e-05
13	GO:0034121	BP	regulation of toll-like receptor signaling pathway	13/1414	56/37389	9.76044e-07	8.99953e-05
65	GO:0033674	BP	positive regulation of kinase activity	65/1414	540/37389	1.00425e-06	8.99953e-05
36	GO:0001666	BP	response to hypoxia	36/1414	279/37389	1.01043e-06	8.99953e-05
60	GO:0071396	BP	cellular response to lipid	60/1414	490/37389	1.01129e-06	8.99953e-05
34	GO:0010976	BP	positive regulation of neuron projection development	34/1414	326/37389	1.01417e-06	8.99953e-05
33	GO:0050890	BP	cognition	33/1414	326/37389	1.01417e-06	8.99953e-05
18	GO:0000910	BP	cytokinesis	18/1414	88/37389	1.02057e-06	8.99953e-05
18	GO:0061640	BP	cytoskeleton-dependent cytokinesis	18/1414	88/37389	1.02057e-06	8.99953e-05
53	GO:0008283	BP	cell population proliferation	53/1414	592/37389	1.02377e-06	8.99953e-05
39	GO:0071216	BP	cellular response to biotic stimulus	39/1414	234/37389	1.03073e-06	8.99953e-05
27	GO:1901653	BP	cellular response to peptide	27/1414	234/37389	1.03073e-06	8.99953e-05
15	GO:0002460	BP	adaptive immune response based on somatic recombination of immune receptors built from immunoglobulin superfamily domains	15/1414	77/37389	1.03786e-06	8.99953e-05
21	GO:0071621	BP	granulocyte chemotaxis	21/1414	77/37389	1.03786e-06	8.99953e-05
11	GO:0045124	BP	regulation of bone resorption	11/1414	38/37389	1.04112e-06	8.99953e-05
35	GO:1904018	BP	positive regulation of vasculature development	35/1414	177/37389	1.05381e-06	8.99953e-05
22	GO:0071692	BP	protein localization to extracellular region	22/1414	150/37389	1.0593e-06	8.99953e-05
22	GO:0035592	BP	establishment of protein localization to extracellular region	22/1414	150/37389	1.0593e-06	8.99953e-05
61	GO:0045785	BP	positive regulation of cell adhesion	61/1414	386/37389	1.07251e-06	8.99953e-05
33	GO:0050678	BP	regulation of epithelial cell proliferation	33/1414	311/37389	1.07329e-06	8.99953e-05
37	GO:0002521	BP	leukocyte differentiation	37/1414	311/37389	1.07329e-06	8.99953e-05
58	GO:0050708	BP	regulation of protein secretion	58/1414	542/37389	1.07596e-06	8.99953e-05
38	GO:0070482	BP	response to oxygen levels	38/1414	343/37389	1.08291e-06	8.99953e-05
17	GO:0070555	BP	response to interleukin-1	17/1414	112/37389	1.08457e-06	8.99953e-05
30	GO:0002009	BP	morphogenesis of an epithelium	30/1414	280/37389	1.08711e-06	8.99953e-05
27	GO:0010810	BP	regulation of cell-substrate adhesion	27/1414	220/37389	1.09049e-06	8.99953e-05
6	GO:0000796	CC	condensin complex	6/1414	8/37389	7.59379e-08	8.99953e-05
21	GO:0000777	CC	condensed chromosome kinetochore	21/1414	101/37389	2.38702e-07	8.99953e-05
26	GO:0005581	CC	collagen trimer	26/1414	90/37389	2.46877e-07	8.99953e-05
27	GO:0005604	CC	basement membrane	27/1414	116/37389	3.77079e-07	8.99953e-05
27	GO:0098858	CC	actin-based cell projection	27/1414	209/37389	4.16165e-07	8.99953e-05
10	GO:0008305	CC	integrin complex	10/1414	35/37389	4.48362e-07	8.99953e-05
35	GO:0005819	CC	spindle	35/1414	240/37389	5.03337e-07	8.99953e-05
30	GO:0015629	CC	actin cytoskeleton	30/1414	241/37389	5.46715e-07	8.99953e-05
18	GO:0072686	CC	mitotic spindle	18/1414	96/37389	6.15503e-07	8.99953e-05
18	GO:0030175	CC	filopodium	18/1414	85/37389	6.43178e-07	8.99953e-05
10	GO:0098636	CC	protein complex involved in cell adhesion	10/1414	37/37389	7.94045e-07	8.99953e-05
16	GO:0005884	CC	actin filament	16/1414	76/37389	8.79611e-07	8.99953e-05
85	GO:0031012	CC	extracellular matrix	85/1414	488/37389	9.29222e-07	8.99953e-05
44	GO:0098589	CC	membrane region	44/1414	403/37389	9.4288e-07	8.99953e-05
28	GO:0000776	CC	kinetochore	28/1414	149/37389	9.51524e-07	8.99953e-05
18	GO:0000775	CC	chromosome, centromeric region	18/1414	88/37389	1.02057e-06	8.99953e-05
18	GO:0044853	CC	plasma membrane raft	18/1414	112/37389	1.08457e-06	8.99953e-05
8	GO:0005536	MF	glucose binding	8/1414	12/37389	7.30813e-08	8.99953e-05
5	GO:0001730	MF	2'-5'-oligoadenylate synthetase activity	5/1414	5/37389	7.68368e-08	8.99953e-05
7	GO:0048407	MF	platelet-derived growth factor binding	7/1414	9/37389	2.20469e-07	8.99953e-05
21	GO:0004896	MF	cytokine receptor activity	21/1414	116/37389	3.77079e-07	8.99953e-05
11	GO:0001968	MF	fibronectin binding	11/1414	27/37389	3.90244e-07	8.99953e-05
9	GO:0043325	MF	phosphatidylinositol-3,4-bisphosphate binding	9/1414	27/37389	3.90244e-07	8.99953e-05
26	GO:0140375	MF	immune receptor activity	26/1414	129/37389	4.15937e-07	8.99953e-05
23	GO:0008201	MF	heparin binding	23/1414	169/37389	4.74686e-07	8.99953e-05
28	GO:0019955	MF	cytokine binding	28/1414	143/37389	4.88873e-07	8.99953e-05
13	GO:0008009	MF	chemokine activity	13/1414	63/37389	5.50783e-07	8.99953e-05
15	GO:0042379	MF	chemokine receptor binding	15/1414	86/37389	7.51988e-07	8.99953e-05
35	GO:1901681	MF	sulfur compound binding	35/1414	291/37389	7.87817e-07	8.99953e-05
14	GO:0005044	MF	scavenger receptor activity	14/1414	55/37389	7.94139e-07	8.99953e-05
9	GO:0003688	MF	DNA replication origin binding	9/1414	22/37389	8.16598e-07	8.99953e-05
19	GO:0038024	MF	cargo receptor activity	19/1414	87/37389	8.7708e-07	8.99953e-05
37	GO:0001664	MF	G protein-coupled receptor binding	37/1414	324/37389	8.86615e-07	8.99953e-05
20	GO:0004713	MF	protein tyrosine kinase activity	20/1414	149/37389	9.51524e-07	8.99953e-05
19	GO:0072341	MF	modified amino acid binding	19/1414	111/37389	9.53254e-07	8.99953e-05
28	GO:0019838	MF	growth factor binding	28/1414	190/37389	9.65763e-07	8.99953e-05
16	GO:0005518	MF	collagen binding	16/1414	66/37389	9.68382e-07	8.99953e-05
16	GO:0005201	MF	extracellular matrix structural constituent	16/1414	66/37389	9.68382e-07	8.99953e-05
13	GO:0001540	MF	amyloid-beta binding	13/1414	56/37389	9.76044e-07	8.99953e-05
28	GO:0005178	MF	integrin binding	28/1414	124/37389	1.03479e-06	8.99953e-05
31	GO:0005539	MF	glycosaminoglycan binding	31/1414	220/37389	1.09049e-06	8.99953e-05
41	GO:0015711	BP	organic anion transport	41/1414	387/37389	1.108e-06	9.03809e-05
39	GO:0010038	BP	response to metal ion	39/1414	387/37389	1.108e-06	9.03809e-05
38	GO:0030659	CC	cytoplasmic vesicle membrane	38/1414	387/37389	1.108e-06	9.03809e-05
34	GO:0045766	BP	positive regulation of angiogenesis	34/1414	164/37389	1.12764e-06	9.05455e-05
27	GO:0002695	BP	negative regulation of leukocyte activation	27/1414	164/37389	1.12764e-06	9.05455e-05
22	GO:0009612	BP	response to mechanical stimulus	22/1414	164/37389	1.12764e-06	9.05455e-05
40	GO:0032970	BP	regulation of actin filament-based process	40/1414	407/37389	1.12765e-06	9.05455e-05
6	GO:0020005	CC	symbiont-containing vacuole membrane	6/1414	11/37389	1.13573e-06	9.05455e-05
6	GO:0005583	CC	fibrillar collagen trimer	6/1414	11/37389	1.13573e-06	9.05455e-05
35	GO:0048638	BP	regulation of developmental growth	35/1414	328/37389	1.15854e-06	9.17879e-05
29	GO:0050866	BP	negative regulation of cell activation	29/1414	178/37389	1.16e-06	9.17879e-05
19	GO:0070665	BP	positive regulation of leukocyte proliferation	19/1414	125/37389	1.16653e-06	9.196e-05
29	GO:0051607	BP	defense response to virus	29/1414	221/37389	1.18604e-06	9.28826e-05
93	GO:0040017	BP	positive regulation of locomotion	93/1414	523/37389	1.18703e-06	9.28826e-05
41	GO:0007162	BP	negative regulation of cell adhesion	41/1414	266/37389	1.20005e-06	9.30324e-05
8	GO:0001773	BP	myeloid dendritic cell activation	8/1414	23/37389	1.2105e-06	9.30324e-05
50	GO:0140352	BP	export from cell	50/1414	453/37389	1.21345e-06	9.30324e-05
46	GO:0002696	BP	positive regulation of leukocyte activation	46/1414	453/37389	1.21345e-06	9.30324e-05
30	GO:0000902	BP	cell morphogenesis	30/1414	251/37389	1.21536e-06	9.30324e-05
30	GO:0046906	MF	tetrapyrrole binding	30/1414	297/37389	1.2078e-06	9.30324e-05
63	GO:0002791	BP	regulation of peptide secretion	63/1414	574/37389	1.22946e-06	9.35016e-05
33	GO:0010721	BP	negative regulation of cell development	33/1414	329/37389	1.23765e-06	9.35016e-05
32	GO:0070663	BP	regulation of leukocyte proliferation	32/1414	207/37389	1.23921e-06	9.35016e-05
25	GO:0070374	BP	positive regulation of ERK1 and ERK2 cascade	25/1414	207/37389	1.23921e-06	9.35016e-05
23	GO:0007051	BP	spindle organization	23/1414	165/37389	1.24658e-06	9.35016e-05
74	GO:0051129	BP	negative regulation of cellular component organization	74/1414	741/37389	1.24805e-06	9.35016e-05
24	GO:0002819	BP	regulation of adaptive immune response	24/1414	179/37389	1.2759e-06	9.43733e-05
59	GO:0009725	BP	response to hormone	59/1414	742/37389	1.27651e-06	9.43733e-05
48	GO:0046649	BP	lymphocyte activation	48/1414	391/37389	1.2838e-06	9.43733e-05
72	GO:0009617	BP	response to bacterium	72/1414	630/37389	1.30325e-06	9.43733e-05
59	GO:0051301	BP	cell division	59/1414	456/37389	1.30645e-06	9.43733e-05
58	GO:0010720	BP	positive regulation of cell development	58/1414	600/37389	1.31793e-06	9.43733e-05
37	GO:0032956	BP	regulation of actin cytoskeleton organization	37/1414	368/37389	1.32017e-06	9.43733e-05
21	GO:0051250	BP	negative regulation of lymphocyte activation	21/1414	139/37389	1.33526e-06	9.43733e-05
48	GO:0043254	BP	regulation of protein-containing complex assembly	48/1414	457/37389	1.34358e-06	9.43733e-05
10	GO:2000351	BP	regulation of endothelial cell apoptotic process	10/1414	39/37389	1.35271e-06	9.43733e-05
11	GO:0033003	BP	regulation of mast cell activation	11/1414	48/37389	1.35619e-06	9.43733e-05
45	GO:0007167	BP	enzyme linked receptor protein signaling pathway	45/1414	478/37389	1.36131e-06	9.43733e-05
77	GO:0050865	BP	regulation of cell activation	77/1414	688/37389	1.37108e-06	9.43733e-05
15	GO:0042476	BP	odontogenesis	15/1414	90/37389	1.3724e-06	9.43733e-05
66	GO:0031344	BP	regulation of cell projection organization	66/1414	745/37389	1.37335e-06	9.43733e-05
62	GO:0008285	BP	negative regulation of cell population proliferation	62/1414	633/37389	1.38708e-06	9.43733e-05
52	GO:0002831	BP	regulation of response to biotic stimulus	52/1414	371/37389	1.39054e-06	9.43733e-05
30	GO:2000146	BP	negative regulation of cell motility	30/1414	268/37389	1.3926e-06	9.43733e-05
57	GO:0002697	BP	regulation of immune effector process	57/1414	429/37389	1.3934e-06	9.43733e-05
17	GO:0060759	BP	regulation of response to cytokine stimulus	17/1414	114/37389	1.39738e-06	9.43733e-05
42	GO:0030198	BP	extracellular matrix organization	42/1414	223/37389	1.40059e-06	9.43733e-05
22	GO:0045931	BP	positive regulation of mitotic cell cycle	22/1414	180/37389	1.40228e-06	9.43733e-05
23	GO:0030099	BP	myeloid cell differentiation	23/1414	180/37389	1.40228e-06	9.43733e-05
64	GO:0010942	BP	positive regulation of cell death	64/1414	779/37389	1.40897e-06	9.43733e-05
75	GO:0050767	BP	regulation of neurogenesis	75/1414	874/37389	1.41e-06	9.43733e-05
32	GO:0051656	BP	establishment of organelle localization	32/1414	331/37389	1.41107e-06	9.43733e-05
32	GO:0002699	BP	positive regulation of immune effector process	32/1414	253/37389	1.41761e-06	9.43733e-05
37	GO:0034330	BP	cell junction organization	37/1414	412/37389	1.43626e-06	9.43733e-05
29	GO:0110053	BP	regulation of actin filament organization	29/1414	284/37389	1.45066e-06	9.43733e-05
48	GO:0045765	BP	regulation of angiogenesis	48/1414	284/37389	1.45066e-06	9.43733e-05
51	GO:1903532	BP	positive regulation of secretion by cell	51/1414	503/37389	1.45157e-06	9.43733e-05
48	GO:0022604	BP	regulation of cell morphogenesis	48/1414	503/37389	1.45157e-06	9.43733e-05
52	GO:0055065	BP	metal ion homeostasis	52/1414	635/37389	1.45465e-06	9.43733e-05
51	GO:0048731	BP	system development	51/1414	530/37389	1.45924e-06	9.43733e-05
9	GO:0032655	BP	regulation of interleukin-12 production	9/1414	31/37389	1.46413e-06	9.43733e-05
44	GO:0006820	BP	anion transport	44/1414	480/37389	1.48112e-06	9.43733e-05
89	GO:2000147	BP	positive regulation of cell motility	89/1414	505/37389	1.4813e-06	9.43733e-05
38	GO:0040013	BP	negative regulation of locomotion	38/1414	300/37389	1.48786e-06	9.43733e-05
39	GO:0045787	BP	positive regulation of cell cycle	39/1414	374/37389	1.49561e-06	9.43733e-05
44	GO:0002793	BP	positive regulation of peptide secretion	44/1414	374/37389	1.49561e-06	9.43733e-05
50	GO:0051222	BP	positive regulation of protein transport	50/1414	506/37389	1.50048e-06	9.43733e-05
51	GO:1904951	BP	positive regulation of establishment of protein localization	51/1414	531/37389	1.50978e-06	9.43733e-05
5	GO:1902299	BP	pre-replicative complex assembly involved in cell cycle DNA replication	5/1414	7/37389	1.51385e-06	9.43733e-05
5	GO:0036388	BP	pre-replicative complex assembly	5/1414	7/37389	1.51385e-06	9.43733e-05
5	GO:0006267	BP	pre-replicative complex assembly involved in nuclear cell cycle DNA replication	5/1414	7/37389	1.51385e-06	9.43733e-05
7	GO:0035634	BP	response to stilbenoid	7/1414	17/37389	1.51883e-06	9.43733e-05
38	GO:0010959	BP	regulation of metal ion transport	38/1414	395/37389	1.52101e-06	9.43733e-05
71	GO:0045321	BP	leukocyte activation	71/1414	507/37389	1.52262e-06	9.43733e-05
58	GO:0043068	BP	positive regulation of programmed cell death	58/1414	723/37389	1.52276e-06	9.43733e-05
28	GO:0030336	BP	negative regulation of cell migration	28/1414	254/37389	1.52995e-06	9.43733e-05
27	GO:0000922	CC	spindle pole	27/1414	193/37389	1.27133e-06	9.43733e-05
76	GO:0062023	CC	collagen-containing extracellular matrix	76/1414	366/37389	1.291e-06	9.43733e-05
58	GO:0009897	CC	external side of plasma membrane	58/1414	578/37389	1.33253e-06	9.43733e-05
40	GO:0012506	CC	vesicle membrane	40/1414	411/37389	1.36678e-06	9.43733e-05
25	GO:0030496	CC	midbody	25/1414	194/37389	1.39138e-06	9.43733e-05
44	GO:0050839	MF	cell adhesion molecule binding	44/1414	330/37389	1.32173e-06	9.43733e-05
27	GO:0051015	MF	actin filament binding	27/1414	224/37389	1.52073e-06	9.43733e-05
22	GO:0048167	BP	regulation of synaptic plasticity	22/1414	181/37389	1.54001e-06	9.45087e-05
45	GO:0090066	BP	regulation of anatomical structure size	45/1414	508/37389	1.54778e-06	9.45087e-05
74	GO:0097435	BP	supramolecular fiber organization	74/1414	508/37389	1.54778e-06	9.45087e-05
60	GO:0051962	BP	positive regulation of nervous system development	60/1414	584/37389	1.56319e-06	9.45665e-05
51	GO:0071900	BP	regulation of protein serine/threonine kinase activity	51/1414	434/37389	1.57555e-06	9.45665e-05
43	GO:0050804	BP	modulation of chemical synaptic transmission	43/1414	462/37389	1.58005e-06	9.45665e-05
40	GO:0072507	BP	divalent inorganic cation homeostasis	40/1414	462/37389	1.58005e-06	9.45665e-05
17	GO:0016202	BP	regulation of striated muscle tissue development	17/1414	115/37389	1.58251e-06	9.45665e-05
70	GO:0009888	BP	tissue development	70/1414	665/37389	1.58448e-06	9.45665e-05
46	GO:1903706	BP	regulation of hemopoiesis	46/1414	396/37389	1.59119e-06	9.45665e-05
116	GO:0007155	BP	cell adhesion	116/1414	916/37389	1.59797e-06	9.45665e-05
137	GO:0032101	BP	regulation of response to external stimulus	137/1414	916/37389	1.59797e-06	9.45665e-05
58	GO:0044297	CC	cell body	58/1414	726/37389	1.59532e-06	9.45665e-05
24	GO:1904950	BP	negative regulation of establishment of protein localization	24/1414	210/37389	1.60383e-06	9.46486e-05
78	GO:1903047	BP	mitotic cell cycle process	78/1414	556/37389	1.61188e-06	9.48064e-05
88	GO:0030335	BP	positive regulation of cell migration	88/1414	482/37389	1.61548e-06	9.48064e-05
49	GO:0048729	BP	tissue morphogenesis	49/1414	377/37389	1.63917e-06	9.50572e-05
48	GO:0031346	BP	positive regulation of cell projection organization	48/1414	439/37389	1.64969e-06	9.50572e-05
20	GO:1901991	BP	negative regulation of mitotic cell cycle phase transition	20/1414	141/37389	1.66244e-06	9.50572e-05
39	GO:0045666	BP	positive regulation of neuron differentiation	39/1414	415/37389	1.671e-06	9.50572e-05
45	GO:0032940	BP	secretion by cell	45/1414	415/37389	1.671e-06	9.50572e-05
57	GO:0030029	BP	actin filament-based process	57/1414	440/37389	1.67527e-06	9.50572e-05
92	GO:0051272	BP	positive regulation of cellular component movement	92/1414	534/37389	1.6812e-06	9.50572e-05
62	GO:0009887	BP	animal organ morphogenesis	62/1414	534/37389	1.6812e-06	9.50572e-05
11	GO:1903556	BP	negative regulation of tumor necrosis factor superfamily cytokine production	11/1414	49/37389	1.68915e-06	9.50572e-05
57	GO:0002237	BP	response to molecule of bacterial origin	57/1414	378/37389	1.69634e-06	9.50572e-05
60	GO:0051493	BP	regulation of cytoskeleton organization	60/1414	614/37389	1.6965e-06	9.50572e-05
73	GO:0051347	BP	positive regulation of transferase activity	73/1414	671/37389	1.69731e-06	9.50572e-05
59	GO:0040008	BP	regulation of growth	59/1414	671/37389	1.69731e-06	9.50572e-05
44	GO:0045121	CC	membrane raft	44/1414	378/37389	1.69634e-06	9.50572e-05
16	GO:0050840	MF	extracellular matrix binding	16/1414	103/37389	1.62821e-06	9.50572e-05
67	GO:0030546	MF	signaling receptor activator activity	67/1414	612/37389	1.66456e-06	9.50572e-05
30	GO:0020037	MF	heme binding	30/1414	286/37389	1.67175e-06	9.50572e-05
96	GO:1902533	BP	positive regulation of intracellular signal transduction	96/1414	991/37389	1.7115e-06	9.54058e-05
53	GO:0050769	BP	positive regulation of neurogenesis	53/1414	513/37389	1.72189e-06	9.56755e-05
10	GO:0006953	BP	acute-phase response	10/1414	40/37389	1.74255e-06	9.56755e-05
118	GO:0048870	BP	cell motility	118/1414	957/37389	1.74749e-06	9.56755e-05
134	GO:0051270	BP	regulation of cellular component movement	134/1414	993/37389	1.7509e-06	9.56755e-05
8	GO:0060536	BP	cartilage morphogenesis	8/1414	24/37389	1.75544e-06	9.56755e-05
41	GO:1902903	BP	regulation of supramolecular fiber organization	41/1414	379/37389	1.75848e-06	9.56755e-05
77	GO:0051223	BP	regulation of protein transport	77/1414	824/37389	1.76182e-06	9.56755e-05
53	GO:0051249	BP	regulation of lymphocyte activation	53/1414	564/37389	1.76556e-06	9.56755e-05
53	GO:1901699	BP	cellular response to nitrogen compound	53/1414	484/37389	1.76563e-06	9.56755e-05
82	GO:0090087	BP	regulation of peptide transport	82/1414	857/37389	1.77068e-06	9.56755e-05
52	GO:0005874	CC	microtubule	52/1414	535/37389	1.74533e-06	9.56755e-05
75	GO:0099513	CC	polymeric cytoskeletal fiber	75/1414	857/37389	1.77068e-06	9.56755e-05
29	GO:0005125	MF	cytokine activity	29/1414	287/37389	1.79358e-06	9.66657e-05
89	GO:0060284	BP	regulation of cell development	89/1414	1031/37389	1.79958e-06	9.67423e-05
59	GO:0043410	BP	positive regulation of MAPK cascade	59/1414	515/37389	1.8158e-06	9.69195e-05
23	GO:0007088	BP	regulation of mitotic nuclear division	23/1414	197/37389	1.81649e-06	9.69195e-05
40	GO:0006979	BP	response to oxidative stress	40/1414	444/37389	1.81664e-06	9.69195e-05
30	GO:0070848	BP	response to growth factor	30/1414	303/37389	1.82682e-06	9.69732e-05
44	GO:0098857	CC	membrane microdomain	44/1414	380/37389	1.82579e-06	9.69732e-05
84	GO:0045859	BP	regulation of protein kinase activity	84/1414	764/37389	1.83182e-06	9.69944e-05
16	GO:1901879	BP	regulation of protein depolymerization	16/1414	104/37389	1.85723e-06	9.78811e-05
50	GO:0071417	BP	cellular response to organonitrogen compound	50/1414	445/37389	1.86232e-06	9.78811e-05
29	GO:0097305	BP	response to alcohol	29/1414	272/37389	1.86572e-06	9.78811e-05
55	GO:0007346	BP	regulation of mitotic cell cycle	55/1414	567/37389	1.87396e-06	9.78811e-05
53	GO:0044089	BP	positive regulation of cellular component biogenesis	53/1414	567/37389	1.87396e-06	9.78811e-05
135	GO:0040011	BP	locomotion	135/1414	1035/37389	1.8838e-06	9.78811e-05
114	GO:0001817	BP	regulation of cytokine production	114/1414	734/37389	1.89308e-06	9.78811e-05
62	GO:0010035	BP	response to inorganic substance	62/1414	767/37389	1.9095e-06	9.78811e-05
43	GO:0099177	BP	regulation of trans-synaptic signaling	43/1414	467/37389	1.91342e-06	9.78811e-05
74	GO:0032103	BP	positive regulation of response to external stimulus	74/1414	467/37389	1.91342e-06	9.78811e-05
40	GO:0043235	CC	receptor complex	40/1414	381/37389	1.89849e-06	9.78811e-05
69	GO:0030545	MF	receptor regulator activity	69/1414	644/37389	1.89063e-06	9.78811e-05
76	GO:0008289	MF	lipid binding	76/1414	893/37389	1.89448e-06	9.78811e-05
79	GO:0070201	BP	regulation of establishment of protein localization	79/1414	863/37389	1.92397e-06	9.79202e-05
37	GO:1901987	BP	regulation of cell cycle phase transition	37/1414	357/37389	1.92889e-06	9.79202e-05
72	GO:0050778	BP	positive regulation of immune response	72/1414	735/37389	1.94202e-06	9.79202e-05
106	GO:0008284	BP	positive regulation of cell population proliferation	106/1414	1075/37389	1.95155e-06	9.79202e-05
13	GO:0032729	BP	positive regulation of interferon-gamma production	13/1414	70/37389	1.95363e-06	9.79202e-05
102	GO:0009719	BP	response to endogenous stimulus	102/1414	1151/37389	1.95384e-06	9.79202e-05
14	GO:0062207	BP	regulation of pattern recognition receptor signaling pathway	14/1414	81/37389	1.95684e-06	9.79202e-05
65	GO:0098552	CC	side of membrane	65/1414	678/37389	1.94724e-06	9.79202e-05
72	GO:0016773	MF	phosphotransferase activity, alcohol group as acceptor	72/1414	1000/37389	1.94663e-06	9.79202e-05
48	GO:0030246	MF	carbohydrate binding	48/1414	538/37389	1.96054e-06	9.79202e-05
67	GO:0043269	BP	regulation of ion transport	67/1414	704/37389	1.9777e-06	9.8452e-05
65	GO:0045087	BP	innate immune response	65/1414	623/37389	1.98145e-06	9.8452e-05
130	GO:2000145	BP	regulation of cell motility	130/1414	899/37389	1.99278e-06	9.8452e-05
63	GO:0120035	BP	regulation of plasma membrane bounded cell projection organization	63/1414	736/37389	1.99378e-06	9.8452e-05
73	GO:0002252	BP	immune effector process	73/1414	679/37389	1.99448e-06	9.8452e-05
119	GO:0051130	BP	positive regulation of cellular component organization	119/1414	1274/37389	2.01225e-06	9.84927e-05
84	GO:0001775	BP	cell activation	84/1414	570/37389	2.01334e-06	9.84927e-05
57	GO:0060627	BP	regulation of vesicle-mediated transport	57/1414	570/37389	2.01334e-06	9.84927e-05
110	GO:0098542	BP	defense response to other organism	110/1414	1002/37389	2.02017e-06	9.84927e-05
17	GO:1901861	BP	regulation of muscle tissue development	17/1414	117/37389	2.02061e-06	9.84927e-05
22	GO:0050770	BP	regulation of axonogenesis	22/1414	184/37389	2.03063e-06	9.84927e-05
4	GO:0002291	BP	T cell activation via T cell receptor contact with antigen bound to MHC molecule on antigen presenting cell	4/1414	4/37389	2.03727e-06	9.84927e-05
4	GO:0071593	BP	lymphocyte aggregation	4/1414	4/37389	2.03727e-06	9.84927e-05
57	GO:0055082	BP	cellular chemical homeostasis	57/1414	737/37389	2.04845e-06	9.85115e-05
87	GO:0014070	BP	response to organic cyclic compound	87/1414	932/37389	2.04967e-06	9.85115e-05
104	GO:0034097	BP	response to cytokine	104/1414	801/37389	2.05883e-06	9.85115e-05
19	GO:0050709	BP	negative regulation of protein secretion	19/1414	143/37389	2.06077e-06	9.85115e-05
18	GO:0001503	BP	ossification	18/1414	130/37389	2.08281e-06	9.85119e-05
64	GO:0010564	BP	regulation of cell cycle process	64/1414	711/37389	2.08429e-06	9.85119e-05
100	GO:0005856	CC	cytoskeleton	100/1414	1157/37389	2.08235e-06	9.85119e-05
11	GO:0034446	BP	substrate adhesion-dependent cell spreading	11/1414	50/37389	2.09176e-06	9.85289e-05
99	GO:0051093	BP	negative regulation of developmental process	99/1414	1080/37389	2.09599e-06	9.85289e-05
26	GO:0062197	BP	cellular response to chemical stress	26/1414	243/37389	2.10048e-06	9.85289e-05
43	GO:0051276	BP	chromosome organization	43/1414	494/37389	2.11628e-06	9.86989e-05
71	GO:0001819	BP	positive regulation of cytokine production	71/1414	494/37389	2.11628e-06	9.86989e-05
12	GO:0030500	BP	regulation of bone mineralization	12/1414	60/37389	2.12742e-06	9.89998e-05
81	GO:0010243	BP	response to organonitrogen compound	81/1414	939/37389	2.15155e-06	9.96273e-05
89	GO:1903530	BP	regulation of secretion by cell	89/1414	869/37389	2.15976e-06	9.96273e-05
81	GO:0043408	BP	regulation of MAPK cascade	81/1414	739/37389	2.16682e-06	9.97351e-05
105	GO:0022402	BP	cell cycle process	105/1414	973/37389	2.19734e-06	0.000100013
6	GO:0032930	BP	positive regulation of superoxide anion generation	6/1414	12/37389	2.19838e-06	0.000100013
98	GO:0030155	BP	regulation of cell adhesion	98/1414	653/37389	2.20213e-06	0.000100013
57	GO:0098771	BP	inorganic ion homeostasis	57/1414	715/37389	2.20754e-06	0.000100013
53	GO:0032496	BP	response to lipopolysaccharide	53/1414	364/37389	2.21284e-06	0.000100013
72	GO:0002694	BP	regulation of leukocyte activation	72/1414	654/37389	2.21547e-06	0.000100013
88	GO:0099512	CC	supramolecular fiber	88/1414	941/37389	2.20047e-06	0.000100013
88	GO:0099081	CC	supramolecular polymer	88/1414	941/37389	2.20047e-06	0.000100013
82	GO:0019900	MF	kinase binding	82/1414	906/37389	2.20838e-06	0.000100013
116	GO:0016477	BP	cell migration	116/1414	834/37389	2.22704e-06	0.000100108
63	GO:0045860	BP	positive regulation of protein kinase activity	63/1414	498/37389	2.24017e-06	0.000100271
128	GO:0044877	MF	protein-containing complex binding	128/1414	1503/37389	2.24949e-06	0.000100476
115	GO:1901701	BP	cellular response to oxygen-containing compound	115/1414	943/37389	2.25866e-06	0.000100672
26	GO:0045930	BP	negative regulation of mitotic cell cycle	26/1414	244/37389	2.2677e-06	0.000100862
41	GO:0051090	BP	regulation of DNA-binding transcription factor activity	41/1414	365/37389	2.27692e-06	0.000101009
67	GO:0045596	BP	negative regulation of cell differentiation	67/1414	810/37389	2.28567e-06	0.000101009
132	GO:0002684	BP	positive regulation of immune system process	132/1414	1085/37389	2.29013e-06	0.000101009
13	GO:0001649	BP	osteoblast differentiation	13/1414	71/37389	2.30915e-06	0.000101388
13	GO:0048771	BP	tissue remodeling	13/1414	71/37389	2.30915e-06	0.000101388
151	GO:0044093	BP	positive regulation of molecular function	151/1414	1648/37389	2.32802e-06	0.000101388
81	GO:0071345	BP	cellular response to cytokine stimulus	81/1414	659/37389	2.33085e-06	0.000101388
37	GO:0071407	BP	cellular response to organic cyclic compound	37/1414	404/37389	2.34286e-06	0.000101388
39	GO:0001558	BP	regulation of cell growth	39/1414	427/37389	2.34952e-06	0.000101388
33	GO:1901214	BP	regulation of neuron death	33/1414	339/37389	2.35425e-06	0.000101388
29	GO:0071496	BP	cellular response to external stimulus	29/1414	291/37389	2.36723e-06	0.000101388
86	GO:0043549	BP	regulation of kinase activity	86/1414	844/37389	2.37295e-06	0.000101388
155	GO:0006928	BP	movement of cell or subcellular component	155/1414	1421/37389	2.37735e-06	0.000101388
93	GO:0051338	BP	regulation of transferase activity	93/1414	1018/37389	2.37748e-06	0.000101388
51	GO:0098609	BP	cell-cell adhesion	51/1414	501/37389	2.37959e-06	0.000101388
118	GO:0045597	BP	positive regulation of cell differentiation	118/1414	1019/37389	2.39733e-06	0.000101388
165	GO:0006952	BP	defense response	165/1414	1422/37389	2.39806e-06	0.000101388
7	GO:0090026	BP	positive regulation of monocyte chemotaxis	7/1414	18/37389	2.40395e-06	0.000101388
16	GO:0048640	BP	negative regulation of developmental growth	16/1414	106/37389	2.40409e-06	0.000101388
16	GO:0032760	BP	positive regulation of tumor necrosis factor production	16/1414	106/37389	2.40409e-06	0.000101388
99	GO:0051046	BP	regulation of secretion	99/1414	947/37389	2.4041e-06	0.000101388
136	GO:0040012	BP	regulation of locomotion	136/1414	947/37389	2.4041e-06	0.000101388
40	GO:0010639	BP	negative regulation of organelle organization	40/1414	429/37389	2.40987e-06	0.000101388
55	GO:0051047	BP	positive regulation of secretion	55/1414	551/37389	2.41576e-06	0.000101388
49	GO:0010975	BP	regulation of neuron projection development	49/1414	551/37389	2.41576e-06	0.000101388
15	GO:0002443	BP	leukocyte mediated immunity	15/1414	94/37389	2.41835e-06	0.000101388
113	GO:0001934	BP	positive regulation of protein phosphorylation	113/1414	1055/37389	2.41869e-06	0.000101388
128	GO:0030334	BP	regulation of cell migration	128/1414	847/37389	2.44528e-06	0.00010149
150	GO:0080134	BP	regulation of response to stress	150/1414	1338/37389	2.46044e-06	0.00010149
81	GO:0060341	BP	regulation of cellular localization	81/1414	1094/37389	2.47092e-06	0.00010149
97	GO:0031347	BP	regulation of defense response	97/1414	606/37389	2.4744e-06	0.00010149
58	GO:0043065	BP	positive regulation of apoptotic process	58/1414	721/37389	2.48708e-06	0.00010149
120	GO:0042327	BP	positive regulation of phosphorylation	120/1414	1131/37389	2.49248e-06	0.00010149
8	GO:0071677	BP	positive regulation of mononuclear cell migration	8/1414	25/37389	2.4958e-06	0.00010149
70	GO:0071495	BP	cellular response to endogenous stimulus	70/1414	752/37389	2.49728e-06	0.00010149
150	GO:0051707	BP	response to other organism	150/1414	1256/37389	2.52169e-06	0.00010149
73	GO:0044092	BP	negative regulation of molecular function	73/1414	1061/37389	2.52798e-06	0.00010149
88	GO:0051336	BP	regulation of hydrolase activity	88/1414	1136/37389	2.53154e-06	0.00010149
108	GO:0051050	BP	positive regulation of transport	108/1414	1136/37389	2.53154e-06	0.00010149
89	GO:0051960	BP	regulation of nervous system development	89/1414	987/37389	2.53511e-06	0.00010149
144	GO:0051241	BP	negative regulation of multicellular organismal process	144/1414	1216/37389	2.54367e-06	0.00010149
80	GO:0048646	BP	anatomical structure formation involved in morphogenesis	80/1414	754/37389	2.55641e-06	0.00010149
12	GO:0071559	BP	response to transforming growth factor beta	12/1414	61/37389	2.55765e-06	0.00010149
191	GO:0002682	BP	regulation of immune system process	191/1414	1567/37389	2.56263e-06	0.00010149
17	GO:1903038	BP	negative regulation of leukocyte cell-cell adhesion	17/1414	119/37389	2.56524e-06	0.00010149
17	GO:1901989	BP	positive regulation of cell cycle phase transition	17/1414	119/37389	2.56524e-06	0.00010149
103	GO:0009986	CC	cell surface	103/1414	720/37389	2.43207e-06	0.00010149
94	GO:0005576	CC	extracellular region	94/1414	1057/37389	2.44623e-06	0.00010149
119	GO:0031410	CC	cytoplasmic vesicle	119/1414	1608/37389	2.45485e-06	0.00010149
81	GO:0048471	CC	perinuclear region of cytoplasm	81/1414	880/37389	2.5567e-06	0.00010149
106	GO:0098590	CC	plasma membrane region	106/1414	1217/37389	2.5572e-06	0.00010149
12	GO:0005871	CC	kinesin complex	12/1414	61/37389	2.55765e-06	0.00010149
113	GO:0099080	CC	supramolecular complex	113/1414	1428/37389	2.55787e-06	0.00010149
74	GO:0003779	MF	actin binding	74/1414	552/37389	2.45081e-06	0.00010149
72	GO:0019901	MF	protein kinase binding	72/1414	815/37389	2.50894e-06	0.00010149
67	GO:0048018	MF	receptor ligand activity	67/1414	607/37389	2.51231e-06	0.00010149
11	GO:0043588	BP	skin development	11/1414	51/37389	2.57612e-06	0.00010151
88	GO:0051726	BP	regulation of cell cycle	88/1414	1139/37389	2.58014e-06	0.00010151
93	GO:0009628	BP	response to abiotic stimulus	93/1414	1260/37389	2.58663e-06	0.000101554
119	GO:0097708	CC	intracellular vesicle	119/1414	1614/37389	2.59684e-06	0.000101599
73	GO:0005509	MF	calcium ion binding	73/1414	1026/37389	2.60174e-06	0.000101603
109	GO:0033043	BP	regulation of organelle organization	109/1414	1430/37389	2.62519e-06	0.000102329
14	GO:1903426	BP	regulation of reactive oxygen species biosynthetic process	14/1414	83/37389	2.64558e-06	0.000102934
115	GO:0022603	BP	regulation of anatomical structure morphogenesis	115/1414	990/37389	2.66961e-06	0.000103514
128	GO:0006955	BP	immune response	128/1414	1347/37389	2.67516e-06	0.000103514
162	GO:0042325	BP	regulation of phosphorylation	162/1414	1717/37389	2.67518e-06	0.000103514
68	GO:0030030	BP	cell projection organization	68/1414	953/37389	2.7005e-06	0.000104027
90	GO:0043069	BP	negative regulation of programmed cell death	90/1414	1306/37389	2.70064e-06	0.000104027
219	GO:0005615	CC	extracellular space	219/1414	2031/37389	2.70322e-06	0.000104027
38	GO:0072503	BP	cellular divalent inorganic cation homeostasis	38/1414	435/37389	2.7247e-06	0.000104663
102	GO:0009968	BP	negative regulation of signal transduction	102/1414	1225/37389	2.73922e-06	0.00010503
88	GO:0044087	BP	regulation of cellular component biogenesis	88/1414	1030/37389	2.77321e-06	0.000106141
124	GO:0031401	BP	positive regulation of protein modification process	124/1414	1350/37389	2.78126e-06	0.000106245
147	GO:0032270	BP	positive regulation of cellular protein metabolic process	147/1414	1824/37389	2.78636e-06	0.000106245
138	GO:0009967	BP	positive regulation of signal transduction	138/1414	1576/37389	2.79202e-06	0.000106245
105	GO:0033993	BP	response to lipid	105/1414	923/37389	2.80121e-06	0.000106245
129	GO:0009891	BP	positive regulation of biosynthetic process	129/1414	2037/37389	2.80335e-06	0.000106245
118	GO:0043085	BP	positive regulation of catalytic activity	118/1414	1227/37389	2.80611e-06	0.000106245
19	GO:0034612	BP	response to tumor necrosis factor	19/1414	146/37389	2.82177e-06	0.00010633
10	GO:0033628	BP	regulation of cell adhesion mediated by integrin	10/1414	42/37389	2.8236e-06	0.00010633
49	GO:0043025	CC	neuronal cell body	49/1414	613/37389	2.82849e-06	0.00010633
10	GO:0043394	MF	proteoglycan binding	10/1414	42/37389	2.8236e-06	0.00010633
114	GO:0033554	BP	cellular response to stress	114/1414	1723/37389	2.83734e-06	0.000106335
169	GO:0051094	BP	positive regulation of developmental process	169/1414	1442/37389	2.85199e-06	0.000106555
109	GO:0007010	BP	cytoskeleton organization	109/1414	1188/37389	2.85465e-06	0.000106555
179	GO:0043207	BP	response to external biotic stimulus	179/1414	1490/37389	2.87447e-06	0.000106708
169	GO:1901700	BP	response to oxygen-containing compound	169/1414	1630/37389	2.87851e-06	0.000106708
120	GO:0022610	BP	biological adhesion	120/1414	927/37389	2.884e-06	0.000106708
43	GO:0005543	MF	phospholipid binding	43/1414	508/37389	2.88108e-06	0.000106708
142	GO:0042981	BP	regulation of apoptotic process	142/1414	1989/37389	2.90361e-06	0.000106833
126	GO:0031328	BP	positive regulation of cellular biosynthetic process	126/1414	1990/37389	2.9145e-06	0.000106833
124	GO:0010648	BP	negative regulation of cell communication	124/1414	1395/37389	2.91759e-06	0.000106833
152	GO:0001932	BP	regulation of protein phosphorylation	152/1414	1536/37389	2.92579e-06	0.000106833
155	GO:0051247	BP	positive regulation of protein metabolic process	155/1414	1935/37389	2.93464e-06	0.000106833
20	GO:1901568	BP	fatty acid derivative metabolic process	20/1414	160/37389	2.93619e-06	0.000106833
147	GO:0009653	BP	anatomical structure morphogenesis	147/1414	1580/37389	2.93877e-06	0.000106833
124	GO:0023057	BP	negative regulation of signaling	124/1414	1399/37389	2.94048e-06	0.000106833
111	GO:0050776	BP	regulation of immune response	111/1414	929/37389	2.94299e-06	0.000106833
55	GO:0045664	BP	regulation of neuron differentiation	55/1414	702/37389	2.96227e-06	0.000107164
54	GO:0055080	BP	cation homeostasis	54/1414	702/37389	2.96227e-06	0.000107164
92	GO:0030234	MF	enzyme regulator activity	92/1414	1404/37389	2.98529e-06	0.000107628
192	GO:0030154	BP	cell differentiation	192/1414	2162/37389	3.00323e-06	0.000108091
174	GO:0042127	BP	regulation of cell population proliferation	174/1414	1787/37389	3.05605e-06	0.000108829
45	GO:0006875	BP	cellular metal ion homeostasis	45/1414	562/37389	3.05786e-06	0.000108829
14	GO:0031214	BP	biomineral tissue development	14/1414	84/37389	3.06495e-06	0.000108829
14	GO:0110148	BP	biomineralization	14/1414	84/37389	3.06495e-06	0.000108829
14	GO:0045335	CC	phagocytic vesicle	14/1414	84/37389	3.06495e-06	0.000108829
135	GO:0008092	MF	cytoskeletal protein binding	135/1414	1408/37389	3.05707e-06	0.000108829
16	GO:0002285	BP	lymphocyte activation involved in immune response	16/1414	108/37389	3.09142e-06	0.000109585
29	GO:0006897	BP	endocytosis	29/1414	295/37389	3.10556e-06	0.000109901
221	GO:0009605	BP	response to external stimulus	221/1414	2170/37389	3.12417e-06	0.000110375
41	GO:0051640	BP	organelle localization	41/1414	486/37389	3.13601e-06	0.000110609
11	GO:0004364	MF	glutathione transferase activity	11/1414	52/37389	3.15598e-06	0.000111127
184	GO:0007166	BP	cell surface receptor signaling pathway	184/1414	1791/37389	3.1829e-06	0.000111889
176	GO:0045595	BP	regulation of cell differentiation	176/1414	1953/37389	3.19483e-06	0.000112122
174	GO:0010647	BP	positive regulation of cell communication	174/1414	1897/37389	3.21639e-06	0.000112691
98	GO:0060548	BP	negative regulation of cell death	98/1414	1414/37389	3.22733e-06	0.000112707
134	GO:0031982	CC	vesicle	134/1414	1849/37389	3.22751e-06	0.000112707
154	GO:0048585	BP	negative regulation of response to stimulus	154/1414	1645/37389	3.25672e-06	0.000113352
131	GO:0120025	CC	plasma membrane bounded cell projection	131/1414	2005/37389	3.25222e-06	0.000113352
82	GO:0006629	BP	lipid metabolic process	82/1414	1244/37389	3.30775e-06	0.00011475
135	GO:0048513	BP	animal organ development	135/1414	1602/37389	3.323e-06	0.000114829
128	GO:0045937	BP	positive regulation of phosphate metabolic process	128/1414	1205/37389	3.36122e-06	0.000114829
128	GO:0010562	BP	positive regulation of phosphorus metabolic process	128/1414	1205/37389	3.36122e-06	0.000114829
25	GO:0051783	BP	regulation of nuclear division	25/1414	234/37389	3.36158e-06	0.000114829
130	GO:0035556	BP	intracellular signal transduction	130/1414	1803/37389	3.36431e-06	0.000114829
175	GO:0019220	BP	regulation of phosphate metabolic process	175/1414	1904/37389	3.36734e-06	0.000114829
170	GO:0031399	BP	regulation of protein modification process	170/1414	2016/37389	3.36913e-06	0.000114829
174	GO:0023056	BP	positive regulation of signaling	174/1414	1905/37389	3.36982e-06	0.000114829
175	GO:0051174	BP	regulation of phosphorus metabolic process	175/1414	1905/37389	3.36982e-06	0.000114829
78	GO:0016301	MF	kinase activity	78/1414	1164/37389	3.3605e-06	0.000114829
87	GO:0043066	BP	negative regulation of apoptotic process	87/1414	1291/37389	3.40698e-06	0.000115658
44	GO:1902532	BP	negative regulation of intracellular signal transduction	44/1414	540/37389	3.41368e-06	0.000115658
179	GO:0009607	BP	response to biotic stimulus	179/1414	1513/37389	3.42094e-06	0.000115658
101	GO:0032880	BP	regulation of protein localization	101/1414	1208/37389	3.42341e-06	0.000115658
58	GO:0050801	BP	ion homeostasis	58/1414	804/37389	3.42698e-06	0.000115658
181	GO:0098772	MF	molecular function regulator	181/1414	2366/37389	3.41696e-06	0.000115658
226	GO:0051240	BP	positive regulation of multicellular organismal process	226/1414	1912/37389	3.43349e-06	0.000115693
87	GO:0048878	BP	chemical homeostasis	87/1414	1168/37389	3.43966e-06	0.000115716
224	GO:0070887	BP	cellular response to chemical stimulus	224/1414	2133/37389	3.47069e-06	0.000116329
84	GO:1901698	BP	response to nitrogen compound	84/1414	1210/37389	3.47811e-06	0.000116329
8	GO:0001637	MF	G protein-coupled chemoattractant receptor activity	8/1414	26/37389	3.4854e-06	0.000116329
8	GO:0004950	MF	chemokine receptor activity	8/1414	26/37389	3.4854e-06	0.000116329
8	GO:0045499	MF	chemorepellent activity	8/1414	26/37389	3.4854e-06	0.000116329
163	GO:1902531	BP	regulation of intracellular signal transduction	163/1414	1811/37389	3.50961e-06	0.000116952
69	GO:0019904	MF	protein domain specific binding	69/1414	978/37389	3.52802e-06	0.00011738
191	GO:0051049	BP	regulation of transport	191/1414	2077/37389	3.54084e-06	0.000117481
158	GO:0044419	BP	interspecies interaction between organisms	158/1414	1760/37389	3.58514e-06	0.000118638
230	GO:0048584	BP	positive regulation of response to stimulus	230/1414	2438/37389	3.60407e-06	0.000118788
125	GO:0042592	BP	homeostatic process	125/1414	1665/37389	3.62497e-06	0.000119291
12	GO:0032731	BP	positive regulation of interleukin-1 beta production	12/1414	63/37389	3.6539e-06	0.000120056
186	GO:0071310	BP	cellular response to organic substance	186/1414	1767/37389	3.66766e-06	0.000120321
7	GO:0032967	BP	positive regulation of collagen biosynthetic process	7/1414	19/37389	3.68163e-06	0.000120405
7	GO:0098581	BP	detection of external biotic stimulus	7/1414	19/37389	3.68163e-06	0.000120405
160	GO:0032559	MF	adenyl ribonucleotide binding	160/1414	2570/37389	3.69385e-06	0.000120618
45	GO:0044057	BP	regulation of system process	45/1414	545/37389	3.70577e-06	0.000120635
192	GO:0032553	MF	ribonucleotide binding	192/1414	3189/37389	3.7017e-06	0.000120635
13	GO:0070206	BP	protein trimerization	13/1414	74/37389	3.74423e-06	0.000121222
240	GO:0002376	BP	immune system process	240/1414	2148/37389	3.74727e-06	0.000121222
75	GO:1990837	MF	sequence-specific double-stranded DNA binding	75/1414	1097/37389	3.7525e-06	0.000121222
141	GO:0042995	CC	cell projection	141/1414	2094/37389	3.79869e-06	0.000122527
19	GO:0002792	BP	negative regulation of peptide secretion	19/1414	149/37389	3.82872e-06	0.000122939
19	GO:0000904	BP	cell morphogenesis involved in differentiation	19/1414	149/37389	3.82872e-06	0.000122939
228	GO:2000026	BP	regulation of multicellular organismal development	228/1414	2095/37389	3.82892e-06	0.000122939
52	GO:0080135	BP	regulation of cellular response to stress	52/1414	684/37389	3.84599e-06	0.000122942
11	GO:0071560	BP	cellular response to transforming growth factor beta stimulus	11/1414	53/37389	3.84692e-06	0.000122942
184	GO:0010628	BP	positive regulation of gene expression	184/1414	2451/37389	3.85207e-06	0.000122942
182	GO:0010605	BP	negative regulation of macromolecule metabolic process	182/1414	3056/37389	3.8523e-06	0.000122942
23	GO:0051224	BP	negative regulation of protein transport	23/1414	206/37389	3.90252e-06	0.00012417
5	GO:0060346	BP	bone trabecula formation	5/1414	8/37389	3.91037e-06	0.000124232
179	GO:0019899	MF	enzyme binding	179/1414	2990/37389	3.9194e-06	0.000124332
159	GO:0010941	BP	regulation of cell death	159/1414	2159/37389	3.93819e-06	0.000124414
135	GO:0010629	BP	negative regulation of gene expression	135/1414	2218/37389	3.94776e-06	0.000124414
6	GO:0045123	BP	cellular extravasation	6/1414	13/37389	3.95144e-06	0.000124414
6	GO:0032060	BP	bleb assembly	6/1414	13/37389	3.95144e-06	0.000124414
134	GO:0030054	CC	cell junction	134/1414	2217/37389	3.93487e-06	0.000124414
160	GO:0030554	MF	adenyl nucleotide binding	160/1414	2585/37389	3.95877e-06	0.00012446
171	GO:0005102	MF	signaling receptor binding	171/1414	2049/37389	3.99082e-06	0.000125281
48	GO:0051345	BP	positive regulation of hydrolase activity	48/1414	603/37389	4.0346e-06	0.000126467
295	GO:0032879	BP	regulation of localization	295/1414	3067/37389	4.05187e-06	0.000126633
262	GO:0010033	BP	response to organic substance	262/1414	3067/37389	4.05187e-06	0.000126633
14	GO:1903901	BP	negative regulation of viral life cycle	14/1414	86/37389	4.08508e-06	0.000127212
228	GO:0051128	BP	regulation of cellular component organization	228/1414	2661/37389	4.09044e-06	0.000127212
313	GO:0006950	BP	response to stress	313/1414	3606/37389	4.0945e-06	0.000127212
185	GO:0035639	MF	purine ribonucleoside triphosphate binding	185/1414	3068/37389	4.07758e-06	0.000127212
234	GO:0065009	BP	regulation of molecular function	234/1414	2865/37389	4.15133e-06	0.000128789
255	GO:0048869	BP	cellular developmental process	255/1414	3452/37389	4.1827e-06	0.000129554
176	GO:0050790	BP	regulation of catalytic activity	176/1414	2115/37389	4.19047e-06	0.000129554
265	GO:0009966	BP	regulation of signal transduction	265/1414	3081/37389	4.19439e-06	0.000129554
329	GO:0010646	BP	regulation of cell communication	329/1414	3697/37389	4.20155e-06	0.000129586
25	GO:0043523	BP	regulation of neuron apoptotic process	25/1414	237/37389	4.22193e-06	0.000129718
19	GO:0001667	BP	ameboidal-type cell migration	19/1414	150/37389	4.23039e-06	0.000129718
279	GO:0048856	BP	anatomical structure development	279/1414	4131/37389	4.29675e-06	0.000131561
146	GO:0043067	BP	regulation of programmed cell death	146/1414	2009/37389	4.33185e-06	0.000132444
155	GO:0005524	MF	ATP binding	155/1414	2481/37389	4.34178e-06	0.000132516
87	GO:0043005	CC	neuron projection	87/1414	1363/37389	4.35986e-06	0.000132724
308	GO:0042221	BP	response to chemical	308/1414	3796/37389	4.42006e-06	0.000133845
215	GO:0032268	BP	regulation of cellular protein metabolic process	215/1414	3169/37389	4.44736e-06	0.000133845
18	GO:0006805	BP	xenobiotic metabolic process	18/1414	137/37389	4.457e-06	0.000133845
329	GO:0023051	BP	regulation of signaling	329/1414	3719/37389	4.45968e-06	0.000133845
272	GO:0050793	BP	regulation of developmental process	272/1414	2818/37389	4.46019e-06	0.000133845
49	GO:0006873	BP	cellular ion homeostasis	49/1414	636/37389	4.46713e-06	0.000133845
225	GO:0051246	BP	regulation of protein metabolic process	225/1414	3401/37389	4.47268e-06	0.000133845
163	GO:0042802	MF	identical protein binding	163/1414	2487/37389	4.41884e-06	0.000133845
190	GO:0032555	MF	purine ribonucleotide binding	190/1414	3167/37389	4.44493e-06	0.000133845
81	GO:0003690	MF	double-stranded DNA binding	81/1414	1237/37389	4.45498e-06	0.000133845
245	GO:0051173	BP	positive regulation of nitrogen compound metabolic process	245/1414	3481/37389	4.57196e-06	0.000135945
346	GO:0051239	BP	regulation of multicellular organismal process	346/1414	3327/37389	4.57503e-06	0.000135945
200	GO:0009892	BP	negative regulation of metabolic process	200/1414	3335/37389	4.61997e-06	0.000136895
190	GO:0017076	MF	purine nucleotide binding	190/1414	3183/37389	4.61379e-06	0.000136895
38	GO:0002253	BP	activation of immune response	38/1414	450/37389	4.63947e-06	0.00013728
19	GO:0051896	BP	regulation of protein kinase B signaling	19/1414	151/37389	4.66974e-06	0.000137983
14	GO:0043242	BP	negative regulation of protein-containing complex disassembly	14/1414	87/37389	4.70031e-06	0.000138306
14	GO:0005901	CC	caveola	14/1414	87/37389	4.70031e-06	0.000138306
14	GO:0042641	CC	actomyosin	14/1414	87/37389	4.70031e-06	0.000138306
296	GO:0051716	BP	cellular response to stimulus	296/1414	3427/37389	4.83008e-06	0.000141926
319	GO:0009893	BP	positive regulation of metabolic process	319/1414	4270/37389	4.86631e-06	0.000142793
25	GO:1901215	BP	negative regulation of neuron death	25/1414	239/37389	4.90249e-06	0.000143654
182	GO:0006996	BP	organelle organization	182/1414	2846/37389	4.9323e-06	0.000144328
76	GO:0051248	BP	negative regulation of protein metabolic process	76/1414	1165/37389	4.93968e-06	0.000144344
295	GO:0065008	BP	regulation of biological quality	295/1414	4193/37389	4.97975e-06	0.000145314
295	GO:0010604	BP	positive regulation of macromolecule metabolic process	295/1414	3934/37389	5.02178e-06	0.000146338
63	GO:0019725	BP	cellular homeostasis	63/1414	896/37389	5.05055e-06	0.000146374
236	GO:0097367	MF	carbohydrate derivative binding	236/1414	3522/37389	5.05073e-06	0.000146374
296	GO:0043168	MF	anion binding	296/1414	4672/37389	5.09164e-06	0.000147358
218	GO:0006810	BP	transport	218/1414	4119/37389	5.14508e-06	0.000148701
337	GO:0005886	CC	plasma membrane	337/1414	5408/37389	5.17135e-06	0.000149256
20	GO:0002822	BP	regulation of adaptive immune response based on somatic recombination of immune receptors built from immunoglobulin superfamily domains	20/1414	166/37389	5.18412e-06	0.00014942
403	GO:0048523	BP	negative regulation of cellular process	403/1414	5535/37389	5.33234e-06	0.000152483
37	GO:0055074	BP	calcium ion homeostasis	37/1414	434/37389	5.33286e-06	0.000152483
15	GO:0010389	BP	regulation of G2/M transition of mitotic cell cycle	15/1414	100/37389	5.33336e-06	0.000152483
240	GO:0051234	BP	establishment of localization	240/1414	4314/37389	5.33369e-06	0.000152483
256	GO:0036094	MF	small molecule binding	256/1414	4894/37389	5.30465e-06	0.000152483
289	GO:0051179	BP	localization	289/1414	4897/37389	5.34869e-06	0.000152705
268	GO:0031325	BP	positive regulation of cellular metabolic process	268/1414	3707/37389	5.37326e-06	0.00015283
24	GO:0045637	BP	regulation of myeloid cell differentiation	24/1414	225/37389	5.38185e-06	0.00015283
23	GO:0090092	BP	regulation of transmembrane receptor protein serine/threonine kinase signaling pathway	23/1414	210/37389	5.39523e-06	0.00015283
14	GO:0045621	BP	positive regulation of lymphocyte differentiation	14/1414	88/37389	5.39648e-06	0.00015283
14	GO:0032432	CC	actin filament bundle	14/1414	88/37389	5.39648e-06	0.00015283
33	GO:0005126	MF	cytokine receptor binding	33/1414	367/37389	5.36996e-06	0.00015283
112	GO:0045935	BP	positive regulation of nucleobase-containing compound metabolic process	112/1414	1883/37389	5.41121e-06	0.000153042
36	GO:0051098	BP	regulation of binding	36/1414	412/37389	5.42682e-06	0.000153279
1326	GO:0005575	CC	cellular_component	1326/1414	32064/37389	5.44714e-06	0.000153647
51	GO:0006468	BP	protein phosphorylation	51/1414	677/37389	5.47852e-06	0.000154326
390	GO:0048583	BP	regulation of response to stimulus	390/1414	4330/37389	5.50486e-06	0.000154656
10	GO:0050710	BP	negative regulation of cytokine secretion	10/1414	45/37389	5.52153e-06	0.000154918
113	GO:0010557	BP	positive regulation of macromolecule biosynthetic process	113/1414	1891/37389	5.55966e-06	0.000155575
146	GO:0051172	BP	negative regulation of nitrogen compound metabolic process	146/1414	2609/37389	5.572e-06	0.000155714
51	GO:0000226	BP	microtubule cytoskeleton organization	51/1414	679/37389	5.59395e-06	0.000156121
471	GO:0019222	BP	regulation of metabolic process	471/1414	8144/37389	5.64481e-06	0.000157125
1316	GO:0110165	CC	cellular anatomical entity	1316/1414	30447/37389	5.6399e-06	0.000157125
281	GO:0005829	CC	cytosol	281/1414	5573/37389	5.68578e-06	0.000158057
563	GO:0048518	BP	positive regulation of biological process	563/1414	7240/37389	5.72996e-06	0.000159076
459	GO:0032502	BP	developmental process	459/1414	6301/37389	5.75266e-06	0.000159417
9	GO:0002673	BP	regulation of acute inflammatory response	9/1414	36/37389	5.76487e-06	0.000159417
9	GO:0050919	BP	negative chemotaxis	9/1414	36/37389	5.76487e-06	0.000159417
325	GO:0007165	BP	signal transduction	325/1414	5372/37389	5.85681e-06	0.000161748
408	GO:0071840	BP	cellular component organization or biogenesis	408/1414	6702/37389	5.87066e-06	0.000161918
26	GO:0048545	BP	response to steroid hormone	26/1414	257/37389	5.88243e-06	0.000162032
13	GO:1904035	BP	regulation of epithelial cell apoptotic process	13/1414	77/37389	5.91839e-06	0.000162387
13	GO:0097517	CC	contractile actin filament bundle	13/1414	77/37389	5.91839e-06	0.000162387
13	GO:0001725	CC	stress fiber	13/1414	77/37389	5.91839e-06	0.000162387
303	GO:0010468	BP	regulation of gene expression	303/1414	5604/37389	5.9446e-06	0.000162764
1238	GO:0008150	BP	biological_process	1238/1414	28677/37389	5.95525e-06	0.000162764
15	GO:0001959	BP	regulation of cytokine-mediated signaling pathway	15/1414	101/37389	6.04648e-06	0.000165044
12	GO:2000401	BP	regulation of lymphocyte migration	12/1414	66/37389	6.07204e-06	0.000165528
406	GO:0031323	BP	regulation of cellular metabolic process	406/1414	7299/37389	6.13346e-06	0.000166503
156	GO:0031324	BP	negative regulation of cellular metabolic process	156/1414	2838/37389	6.13934e-06	0.000166503
32	GO:0000323	CC	lytic vacuole	32/1414	351/37389	6.13713e-06	0.000166503
32	GO:0005764	CC	lysosome	32/1414	351/37389	6.13713e-06	0.000166503
416	GO:0005737	CC	cytoplasm	416/1414	6871/37389	6.15485e-06	0.00016671
375	GO:0051171	BP	regulation of nitrogen compound metabolic process	375/1414	6884/37389	6.18839e-06	0.000166976
529	GO:0050896	BP	response to stimulus	529/1414	6885/37389	6.19743e-06	0.000167006
447	GO:0048519	BP	negative regulation of biological process	447/1414	6112/37389	6.25081e-06	0.000168016
19	GO:0017124	MF	SH3 domain binding	19/1414	154/37389	6.24592e-06	0.000168016
17	GO:0045580	BP	regulation of T cell differentiation	17/1414	127/37389	6.31703e-06	0.000169365
17	GO:0006690	BP	icosanoid metabolic process	17/1414	127/37389	6.31703e-06	0.000169365
408	GO:0016043	BP	cellular component organization	408/1414	6372/37389	6.35222e-06	0.000170093
377	GO:0080090	BP	regulation of primary metabolic process	377/1414	7049/37389	6.40166e-06	0.0001712
513	GO:0048522	BP	positive regulation of cellular process	513/1414	6645/37389	6.4321e-06	0.000171796
95	GO:0045893	BP	positive regulation of transcription, DNA-templated	95/1414	1556/37389	6.47898e-06	0.00017283
542	GO:0016020	CC	membrane	542/1414	9183/37389	6.52182e-06	0.000173535
499	GO:0043167	MF	ion binding	499/1414	9587/37389	6.55735e-06	0.000174261
95	GO:1903508	BP	positive regulation of nucleic acid-templated transcription	95/1414	1561/37389	6.65424e-06	0.000176613
95	GO:1902680	BP	positive regulation of RNA biosynthetic process	95/1414	1564/37389	6.80484e-06	0.00018025
10	GO:1903428	BP	positive regulation of reactive oxygen species biosynthetic process	10/1414	46/37389	6.81687e-06	0.00018025
10	GO:0051233	CC	spindle midzone	10/1414	46/37389	6.81687e-06	0.00018025
15	GO:1901992	BP	positive regulation of mitotic cell cycle phase transition	15/1414	102/37389	6.84331e-06	0.000180498
15	GO:1902106	BP	negative regulation of leukocyte differentiation	15/1414	102/37389	6.84331e-06	0.000180498
13	GO:0070301	BP	cellular response to hydrogen peroxide	13/1414	78/37389	6.85785e-06	0.000180656
45	GO:0045936	BP	negative regulation of phosphate metabolic process	45/1414	574/37389	6.88936e-06	0.000181034
45	GO:0010563	BP	negative regulation of phosphorus metabolic process	45/1414	574/37389	6.88936e-06	0.000181034
545	GO:0043231	CC	intracellular membrane-bounded organelle	545/1414	11550/37389	6.98875e-06	0.000183225
435	GO:0060255	BP	regulation of macromolecule metabolic process	435/1414	7575/37389	7.02672e-06	0.000183957
899	GO:0065007	BP	biological regulation	899/1414	15458/37389	7.06587e-06	0.000184753
815	GO:0050794	BP	regulation of cellular process	815/1414	13924/37389	7.09068e-06	0.000184944
639	GO:0005515	MF	protein binding	639/1414	10142/37389	7.21043e-06	0.000187604
36	GO:0005773	CC	vacuole	36/1414	422/37389	7.24836e-06	0.000188183
700	GO:0043229	CC	intracellular organelle	700/1414	15589/37389	7.25049e-06	0.000188183
31	GO:0042493	BP	response to drug	31/1414	335/37389	7.37296e-06	0.000191127
18	GO:0001568	BP	blood vessel development	18/1414	142/37389	7.4244e-06	0.000192225
1043	GO:0009987	BP	cellular process	1043/1414	23298/37389	7.44476e-06	0.000192387
32	GO:0051056	BP	regulation of small GTPase mediated signal transduction	32/1414	356/37389	7.58006e-06	0.000195536
860	GO:0050789	BP	regulation of biological process	860/1414	14676/37389	7.70994e-06	0.000198644
723	GO:0043226	CC	organelle	723/1414	15968/37389	7.78096e-06	0.000200229
17	GO:0007613	BP	memory	17/1414	129/37389	7.81546e-06	0.000200872
609	GO:0043227	CC	membrane-bounded organelle	609/1414	12401/37389	7.90173e-06	0.000202843
7	GO:0010714	BP	positive regulation of collagen metabolic process	7/1414	21/37389	7.94931e-06	0.00020357
7	GO:0007076	BP	mitotic chromosome condensation	7/1414	21/37389	7.94931e-06	0.00020357
11	GO:0050771	BP	negative regulation of axonogenesis	11/1414	57/37389	8.10764e-06	0.000207122
25	GO:0045926	BP	negative regulation of growth	25/1414	246/37389	8.14823e-06	0.000207908
35	GO:0051251	BP	positive regulation of lymphocyte activation	35/1414	404/37389	8.3004e-06	0.000211535
1015	GO:0005488	MF	binding	1015/1414	21759/37389	8.31368e-06	0.000211618
10	GO:0030261	BP	chromosome condensation	10/1414	47/37389	8.36676e-06	0.000212713
5	GO:0035425	BP	autocrine signaling	5/1414	9/37389	8.52275e-06	0.000216159
5	GO:0000778	CC	condensed nuclear chromosome kinetochore	5/1414	9/37389	8.52275e-06	0.000216159
8	GO:0097028	BP	dendritic cell differentiation	8/1414	29/37389	8.65433e-06	0.00021897
8	GO:0000779	CC	condensed chromosome, centromeric region	8/1414	29/37389	8.65433e-06	0.00021897
18	GO:0031333	BP	negative regulation of protein-containing complex assembly	18/1414	144/37389	9.04048e-06	0.000227921
18	GO:0008360	BP	regulation of cell shape	18/1414	144/37389	9.04048e-06	0.000227921
24	GO:0030027	CC	lamellipodium	24/1414	232/37389	9.0835e-06	0.000228733
22	GO:0003774	MF	motor activity	22/1414	202/37389	9.36598e-06	0.000235286
26	GO:0032271	BP	regulation of protein polymerization	26/1414	264/37389	9.52917e-06	0.000239101
11	GO:0050922	BP	negative regulation of chemotaxis	11/1414	58/37389	9.66494e-06	0.00024222
24	GO:0030098	BP	lymphocyte differentiation	24/1414	233/37389	9.76916e-06	0.000244109
12	GO:0002718	BP	regulation of cytokine production involved in immune response	12/1414	69/37389	9.79466e-06	0.000244109
15	GO:0051897	BP	positive regulation of protein kinase B signaling	15/1414	105/37389	9.82368e-06	0.000244109
4	GO:0010692	BP	regulation of alkaline phosphatase activity	4/1414	5/37389	9.87898e-06	0.000244109
4	GO:0071223	BP	cellular response to lipoteichoic acid	4/1414	5/37389	9.87898e-06	0.000244109
4	GO:0031017	BP	exocrine pancreas development	4/1414	5/37389	9.87898e-06	0.000244109
4	GO:0018057	BP	peptidyl-lysine oxidation	4/1414	5/37389	9.87898e-06	0.000244109
4	GO:0070391	BP	response to lipoteichoic acid	4/1414	5/37389	9.87898e-06	0.000244109
4	GO:0032493	BP	response to bacterial lipoprotein	4/1414	5/37389	9.87898e-06	0.000244109
4	GO:0004396	MF	hexokinase activity	4/1414	5/37389	9.87898e-06	0.000244109
4	GO:0031727	MF	CCR2 chemokine receptor binding	4/1414	5/37389	9.87898e-06	0.000244109
4	GO:0004720	MF	protein-lysine 6-oxidase activity	4/1414	5/37389	9.87898e-06	0.000244109
18	GO:0050830	BP	defense response to Gram-positive bacterium	18/1414	145/37389	9.96127e-06	0.000245568
18	GO:0000278	BP	mitotic cell cycle	18/1414	145/37389	9.96127e-06	0.000245568
13	GO:0004714	MF	transmembrane receptor protein tyrosine kinase activity	13/1414	81/37389	1.05121e-05	0.000258846
20	GO:0003018	BP	vascular process in circulatory system	20/1414	174/37389	1.05724e-05	0.000260026
17	GO:0019722	BP	calcium-mediated signaling	17/1414	132/37389	1.06624e-05	0.000261935
77	GO:0045944	BP	positive regulation of transcription by RNA polymerase II	77/1414	1211/37389	1.07814e-05	0.000262788
6	GO:0032928	BP	regulation of superoxide anion generation	6/1414	15/37389	1.07966e-05	0.000262788
6	GO:0061756	BP	leukocyte adhesion to vascular endothelial cell	6/1414	15/37389	1.07966e-05	0.000262788
6	GO:0050901	BP	leukocyte tethering or rolling	6/1414	15/37389	1.07966e-05	0.000262788
6	GO:0003414	BP	chondrocyte morphogenesis involved in endochondral bone morphogenesis	6/1414	15/37389	1.07966e-05	0.000262788
6	GO:0003422	BP	growth plate cartilage morphogenesis	6/1414	15/37389	1.07966e-05	0.000262788
6	GO:0003429	BP	growth plate cartilage chondrocyte morphogenesis	6/1414	15/37389	1.07966e-05	0.000262788
6	GO:0090171	BP	chondrocyte morphogenesis	6/1414	15/37389	1.07966e-05	0.000262788
21	GO:1903046	BP	meiotic cell cycle process	21/1414	189/37389	1.08933e-05	0.000264836
49	GO:0007154	BP	cell communication	49/1414	659/37389	1.09218e-05	0.000265224
18	GO:0016298	MF	lipase activity	18/1414	146/37389	1.09653e-05	0.000265974
15	GO:0045667	BP	regulation of osteoblast differentiation	15/1414	106/37389	1.10467e-05	0.000267335
7	GO:0060343	BP	trabecula formation	7/1414	22/37389	1.12779e-05	0.000272307
7	GO:0033643	CC	host cell part	7/1414	22/37389	1.12779e-05	0.000272307
35	GO:0001933	BP	negative regulation of protein phosphorylation	35/1414	414/37389	1.13985e-05	0.000274409
12	GO:0006749	BP	glutathione metabolic process	12/1414	70/37389	1.14169e-05	0.000274409
12	GO:0050672	BP	negative regulation of lymphocyte proliferation	12/1414	70/37389	1.14169e-05	0.000274409
12	GO:0032945	BP	negative regulation of mononuclear cell proliferation	12/1414	70/37389	1.14169e-05	0.000274409
49	GO:0120036	BP	plasma membrane bounded cell projection organization	49/1414	663/37389	1.16038e-05	0.000278583
26	GO:0007204	BP	positive regulation of cytosolic calcium ion concentration	26/1414	267/37389	1.16451e-05	0.000279258
47	GO:0015631	MF	tubulin binding	47/1414	630/37389	1.16931e-05	0.00028009
9	GO:0061098	BP	positive regulation of protein tyrosine kinase activity	9/1414	39/37389	1.1716e-05	0.000280322
13	GO:1901880	BP	negative regulation of protein depolymerization	13/1414	82/37389	1.20635e-05	0.000288309
80	GO:0006811	BP	ion transport	80/1414	1270/37389	1.21268e-05	0.000289495
35	GO:0006874	BP	cellular calcium ion homeostasis	35/1414	416/37389	1.23051e-05	0.000293421
15	GO:0050868	BP	negative regulation of T cell activation	15/1414	107/37389	1.24029e-05	0.000295419
58	GO:0070161	CC	anchoring junction	58/1414	835/37389	1.26163e-05	0.000300164
70	GO:0005794	CC	Golgi apparatus	70/1414	1072/37389	1.38612e-05	0.000329039
38	GO:0042742	BP	defense response to bacterium	38/1414	471/37389	1.40214e-05	0.00033247
9	GO:0032653	BP	regulation of interleukin-10 production	9/1414	40/37389	1.46116e-05	0.000346074
20	GO:0002706	BP	regulation of lymphocyte mediated immunity	20/1414	178/37389	1.48286e-05	0.000350822
8	GO:0002102	CC	podosome	8/1414	31/37389	1.487e-05	0.000351407
14	GO:0032465	BP	regulation of cytokinesis	14/1414	96/37389	1.51592e-05	0.000357842
19	GO:0050679	BP	positive regulation of epithelial cell proliferation	19/1414	164/37389	1.5556e-05	0.000366799
23	GO:0031225	CC	anchored component of membrane	23/1414	224/37389	1.56186e-05	0.000367865
7	GO:0009595	BP	detection of biotic stimulus	7/1414	23/37389	1.56824e-05	0.000368135
7	GO:0033627	BP	cell adhesion mediated by integrin	7/1414	23/37389	1.56824e-05	0.000368135
7	GO:0050786	MF	RAGE receptor binding	7/1414	23/37389	1.56824e-05	0.000368135
11	GO:0061351	BP	neural precursor cell proliferation	11/1414	61/37389	1.59983e-05	0.000375135
5	GO:0060100	BP	positive regulation of phagocytosis, engulfment	5/1414	10/37389	1.65121e-05	0.000385045
5	GO:0035581	BP	sequestering of extracellular ligand from receptor	5/1414	10/37389	1.65121e-05	0.000385045
5	GO:1905155	BP	positive regulation of membrane invagination	5/1414	10/37389	1.65121e-05	0.000385045
5	GO:0050542	MF	icosanoid binding	5/1414	10/37389	1.65121e-05	0.000385045
5	GO:0050544	MF	arachidonic acid binding	5/1414	10/37389	1.65121e-05	0.000385045
6	GO:2000353	BP	positive regulation of endothelial cell apoptotic process	6/1414	16/37389	1.67203e-05	0.000389472
16	GO:0071356	BP	cellular response to tumor necrosis factor	16/1414	123/37389	1.691e-05	0.000393022
16	GO:1902749	BP	regulation of cell cycle G2/M phase transition	16/1414	123/37389	1.691e-05	0.000393022
14	GO:0030516	BP	regulation of axon extension	14/1414	97/37389	1.71053e-05	0.000397125
18	GO:0010977	BP	negative regulation of neuron projection development	18/1414	151/37389	1.74768e-05	0.000404861
46	GO:0030003	BP	cellular cation homeostasis	46/1414	623/37389	1.79471e-05	0.0004153
9	GO:0030517	BP	negative regulation of axon extension	9/1414	41/37389	1.80948e-05	0.000417346
9	GO:0045332	BP	phospholipid translocation	9/1414	41/37389	1.80948e-05	0.000417346
9	GO:0002437	BP	inflammatory response to antigenic stimulus	9/1414	41/37389	1.80948e-05	0.000417346
11	GO:0045071	BP	negative regulation of viral genome replication	11/1414	62/37389	1.87883e-05	0.000431569
11	GO:0051653	BP	spindle localization	11/1414	62/37389	1.87883e-05	0.000431569
11	GO:0031532	BP	actin cytoskeleton reorganization	11/1414	62/37389	1.87883e-05	0.000431569
8	GO:0034122	BP	negative regulation of toll-like receptor signaling pathway	8/1414	32/37389	1.91704e-05	0.000438801
8	GO:0090022	BP	regulation of neutrophil chemotaxis	8/1414	32/37389	1.91704e-05	0.000438801
8	GO:0043304	BP	regulation of mast cell degranulation	8/1414	32/37389	1.91704e-05	0.000438801
94	GO:0031226	CC	intrinsic component of plasma membrane	94/1414	1580/37389	1.94016e-05	0.000443612
210	GO:1901265	MF	nucleoside phosphate binding	210/1414	4176/37389	1.95306e-05	0.000445597
210	GO:0000166	MF	nucleotide binding	210/1414	4176/37389	1.95306e-05	0.000445597
99	GO:0051254	BP	positive regulation of RNA metabolic process	99/1414	1694/37389	2.04505e-05	0.000465436
13	GO:0014066	BP	regulation of phosphatidylinositol 3-kinase signaling	13/1414	86/37389	2.04662e-05	0.000465436
13	GO:0002702	BP	positive regulation of production of molecular mediator of immune response	13/1414	86/37389	2.04662e-05	0.000465436
20	GO:0031345	BP	negative regulation of cell projection organization	20/1414	182/37389	2.05657e-05	0.000467196
24	GO:0043393	BP	regulation of protein binding	24/1414	244/37389	2.10834e-05	0.00047844
17	GO:0051092	BP	positive regulation of NF-kappaB transcription factor activity	17/1414	139/37389	2.11915e-05	0.000480379
7	GO:0085029	BP	extracellular matrix assembly	7/1414	24/37389	2.1417e-05	0.000484451
7	GO:0019200	MF	carbohydrate kinase activity	7/1414	24/37389	2.1417e-05	0.000484451
15	GO:0061387	BP	regulation of extent of cell growth	15/1414	112/37389	2.16499e-05	0.000489195
19	GO:1903305	BP	regulation of regulated secretory pathway	19/1414	168/37389	2.19057e-05	0.000494446
9	GO:0034204	BP	lipid translocation	9/1414	42/37389	2.22597e-05	0.000501365
9	GO:0043277	BP	apoptotic cell clearance	9/1414	42/37389	2.22597e-05	0.000501365
17	GO:0010811	BP	positive regulation of cell-substrate adhesion	17/1414	140/37389	2.32811e-05	0.000523256
17	GO:0001501	BP	skeletal system development	17/1414	140/37389	2.32811e-05	0.000523256
12	GO:0071230	BP	cellular response to amino acid stimulus	12/1414	75/37389	2.35615e-05	0.000527872
12	GO:0045582	BP	positive regulation of T cell differentiation	12/1414	75/37389	2.35615e-05	0.000527872
12	GO:0002275	BP	myeloid cell activation involved in immune response	12/1414	75/37389	2.35615e-05	0.000527872
19	GO:0043524	BP	negative regulation of neuron apoptotic process	19/1414	169/37389	2.38176e-05	0.000533044
47	GO:0010638	BP	positive regulation of organelle organization	47/1414	646/37389	2.4052e-05	0.000537721
24	GO:0035239	BP	tube morphogenesis	24/1414	246/37389	2.41057e-05	0.000538352
37	GO:0042326	BP	negative regulation of phosphorylation	37/1414	466/37389	2.42659e-05	0.000541359
8	GO:0033006	BP	regulation of mast cell activation involved in immune response	8/1414	33/37389	2.44678e-05	0.000545286
22	GO:0008064	BP	regulation of actin polymerization or depolymerization	22/1414	215/37389	2.49794e-05	0.000555074
6	GO:0043011	BP	myeloid dendritic cell differentiation	6/1414	17/37389	2.50121e-05	0.000555074
6	GO:0000780	CC	condensed nuclear chromosome, centromeric region	6/1414	17/37389	2.50121e-05	0.000555074
36	GO:0033218	MF	amide binding	36/1414	446/37389	2.49408e-05	0.000555074
164	GO:0031090	CC	organelle membrane	164/1414	3143/37389	2.51833e-05	0.000558288
32	GO:0032535	BP	regulation of cellular component size	32/1414	373/37389	2.52163e-05	0.000558432
29	GO:0010769	BP	regulation of cell morphogenesis involved in differentiation	29/1414	327/37389	2.5524e-05	0.000564654
25	GO:0097190	BP	apoptotic signaling pathway	25/1414	263/37389	2.55682e-05	0.000564785
23	GO:0042110	BP	T cell activation	23/1414	231/37389	2.55833e-05	0.000564785
11	GO:0005876	CC	spindle microtubule	11/1414	64/37389	2.56524e-05	0.000565718
21	GO:0003013	BP	circulatory system process	21/1414	200/37389	2.57579e-05	0.000566882
24	GO:0051495	BP	positive regulation of cytoskeleton organization	24/1414	247/37389	2.57588e-05	0.000566882
15	GO:0048525	BP	negative regulation of viral process	15/1414	114/37389	2.67922e-05	0.00058901
22	GO:0030832	BP	regulation of actin filament length	22/1414	216/37389	2.68346e-05	0.00058933
12	GO:0032732	BP	positive regulation of interleukin-1 production	12/1414	76/37389	2.70241e-05	0.000592874
18	GO:0007612	BP	learning	18/1414	156/37389	2.72454e-05	0.000597014
14	GO:0015748	BP	organophosphate ester transport	14/1414	101/37389	2.72693e-05	0.000597014
23	GO:0031334	BP	positive regulation of protein-containing complex assembly	23/1414	232/37389	2.73991e-05	0.000599235
16	GO:0043200	BP	response to amino acid	16/1414	128/37389	2.79504e-05	0.000610029
17	GO:0002698	BP	negative regulation of immune effector process	17/1414	142/37389	2.80172e-05	0.000610856
19	GO:0048872	BP	homeostasis of number of cells	19/1414	171/37389	2.80943e-05	0.000611905
7	GO:1902668	BP	negative regulation of axon guidance	7/1414	25/37389	2.87753e-05	0.000623523
7	GO:1903409	BP	reactive oxygen species biosynthetic process	7/1414	25/37389	2.87753e-05	0.000623523
7	GO:0019957	MF	C-C chemokine binding	7/1414	25/37389	2.87753e-05	0.000623523
7	GO:0071813	MF	lipoprotein particle binding	7/1414	25/37389	2.87753e-05	0.000623523
7	GO:0071814	MF	protein-lipid complex binding	7/1414	25/37389	2.87753e-05	0.000623523
22	GO:0032872	BP	regulation of stress-activated MAPK cascade	22/1414	217/37389	2.88127e-05	0.000623694
5	GO:1904706	BP	negative regulation of vascular associated smooth muscle cell proliferation	5/1414	11/37389	2.93257e-05	0.000630921
5	GO:0033625	BP	positive regulation of integrin activation	5/1414	11/37389	2.93257e-05	0.000630921
5	GO:1900116	BP	extracellular negative regulation of signal transduction	5/1414	11/37389	2.93257e-05	0.000630921
5	GO:1900115	BP	extracellular regulation of signal transduction	5/1414	11/37389	2.93257e-05	0.000630921
5	GO:0002281	BP	macrophage activation involved in immune response	5/1414	11/37389	2.93257e-05	0.000630921
5	GO:0050543	MF	icosatetraenoic acid binding	5/1414	11/37389	2.93257e-05	0.000630921
15	GO:0033045	BP	regulation of sister chromatid segregation	15/1414	115/37389	2.97458e-05	0.000639308
11	GO:0055024	BP	regulation of cardiac muscle tissue development	11/1414	65/37389	2.983e-05	0.000639816
11	GO:0045171	CC	intercellular bridge	11/1414	65/37389	2.983e-05	0.000639816
19	GO:0051235	BP	maintenance of location	19/1414	172/37389	3.04794e-05	0.00065242
14	GO:0009636	BP	response to toxic substance	14/1414	102/37389	3.05189e-05	0.000652604
12	GO:0071229	BP	cellular response to acid chemical	12/1414	77/37389	3.09205e-05	0.000656259
12	GO:0019369	BP	arachidonic acid metabolic process	12/1414	77/37389	3.09205e-05	0.000656259
12	GO:0033273	BP	response to vitamin	12/1414	77/37389	3.09205e-05	0.000656259
8	GO:0110151	BP	positive regulation of biomineralization	8/1414	34/37389	3.09383e-05	0.000656259
8	GO:0070169	BP	positive regulation of biomineral tissue development	8/1414	34/37389	3.09383e-05	0.000656259
8	GO:0032467	BP	positive regulation of cytokinesis	8/1414	34/37389	3.09383e-05	0.000656259
8	GO:0045841	BP	negative regulation of mitotic metaphase/anaphase transition	8/1414	34/37389	3.09383e-05	0.000656259
8	GO:0045429	BP	positive regulation of nitric oxide biosynthetic process	8/1414	34/37389	3.09383e-05	0.000656259
46	GO:0000987	MF	cis-regulatory region sequence-specific DNA binding	46/1414	632/37389	3.10958e-05	0.000658938
44	GO:0098797	CC	plasma membrane protein complex	44/1414	599/37389	3.20057e-05	0.000676184
9	GO:0019956	MF	chemokine binding	9/1414	44/37389	3.30651e-05	0.000697869
22	GO:0070302	BP	regulation of stress-activated protein kinase signaling cascade	22/1414	219/37389	3.31659e-05	0.000699298
24	GO:2001234	BP	negative regulation of apoptotic signaling pathway	24/1414	251/37389	3.34424e-05	0.000704425
16	GO:0010467	BP	gene expression	16/1414	130/37389	3.39064e-05	0.000713487
55	GO:0000977	MF	RNA polymerase II transcription regulatory region sequence-specific DNA binding	55/1414	809/37389	3.40142e-05	0.000715042
11	GO:0002221	BP	pattern recognition receptor signaling pathway	11/1414	66/37389	3.45816e-05	0.000725908
21	GO:0005875	CC	microtubule associated complex	21/1414	204/37389	3.45998e-05	0.000725908
291	GO:0046872	MF	metal ion binding	291/1414	6142/37389	3.46844e-05	0.000726961
33	GO:0040007	BP	growth	33/1414	403/37389	3.48739e-05	0.000730209
10	GO:0051293	BP	establishment of spindle localization	10/1414	55/37389	3.59159e-05	0.000751281
43	GO:0000978	MF	RNA polymerase II cis-regulatory region sequence-specific DNA binding	43/1414	579/37389	3.60246e-05	0.000752812
6	GO:0031915	BP	positive regulation of synaptic plasticity	6/1414	18/37389	3.63161e-05	0.000758153
15	GO:0001936	BP	regulation of endothelial cell proliferation	15/1414	117/37389	3.65255e-05	0.000761772
13	GO:0050772	BP	positive regulation of axonogenesis	13/1414	91/37389	3.78644e-05	0.000788138
13	GO:0005507	MF	copper ion binding	13/1414	91/37389	3.78644e-05	0.000788138
7	GO:0010718	BP	positive regulation of epithelial to mesenchymal transition	7/1414	26/37389	3.80926e-05	0.000790552
7	GO:1904646	BP	cellular response to amyloid-beta	7/1414	26/37389	3.80926e-05	0.000790552
7	GO:0000940	CC	condensed chromosome outer kinetochore	7/1414	26/37389	3.80926e-05	0.000790552
8	GO:2000816	BP	negative regulation of mitotic sister chromatid separation	8/1414	35/37389	3.87797e-05	0.000800096
8	GO:0043370	BP	regulation of CD4-positive, alpha-beta T cell differentiation	8/1414	35/37389	3.87797e-05	0.000800096
8	GO:1904407	BP	positive regulation of nitric oxide metabolic process	8/1414	35/37389	3.87797e-05	0.000800096
8	GO:0007026	BP	negative regulation of microtubule depolymerization	8/1414	35/37389	3.87797e-05	0.000800096
8	GO:1990777	CC	lipoprotein particle	8/1414	35/37389	3.87797e-05	0.000800096
8	GO:0034358	CC	plasma lipoprotein particle	8/1414	35/37389	3.87797e-05	0.000800096
27	GO:0043270	BP	positive regulation of ion transport	27/1414	298/37389	3.88563e-05	0.000800895
27	GO:0051961	BP	negative regulation of nervous system development	27/1414	299/37389	4.02395e-05	0.000828596
31	GO:0043087	BP	regulation of GTPase activity	31/1414	368/37389	4.21966e-05	0.000865801
10	GO:1901863	BP	positive regulation of muscle tissue development	10/1414	56/37389	4.22512e-05	0.000865801
10	GO:0048839	BP	inner ear development	10/1414	56/37389	4.22512e-05	0.000865801
10	GO:0048636	BP	positive regulation of muscle organ development	10/1414	56/37389	4.22512e-05	0.000865801
10	GO:0045844	BP	positive regulation of striated muscle tissue development	10/1414	56/37389	4.22512e-05	0.000865801
1188	GO:0003674	MF	molecular_function	1188/1414	29830/37389	4.32342e-05	0.000885087
15	GO:0002761	BP	regulation of myeloid leukocyte differentiation	15/1414	119/37389	4.46288e-05	0.000910988
11	GO:0010631	BP	epithelial cell migration	11/1414	68/37389	4.60681e-05	0.000939461
14	GO:0090101	BP	negative regulation of transmembrane receptor protein serine/threonine kinase signaling pathway	14/1414	106/37389	4.71644e-05	0.000959965
13	GO:0010771	BP	negative regulation of cell morphogenesis involved in differentiation	13/1414	93/37389	4.78072e-05	0.000972111
20	GO:0030308	BP	negative regulation of cell growth	20/1414	193/37389	4.79053e-05	0.000973168
9	GO:2000514	BP	regulation of CD4-positive, alpha-beta T cell activation	9/1414	46/37389	4.80107e-05	0.000974373
8	GO:1902100	BP	negative regulation of metaphase/anaphase transition of cell cycle	8/1414	36/37389	4.82125e-05	0.00097753
5	GO:0007263	BP	nitric oxide mediated signal transduction	5/1414	12/37389	4.87024e-05	0.000984627
5	GO:0042535	BP	positive regulation of tumor necrosis factor biosynthetic process	5/1414	12/37389	4.87024e-05	0.000984627
5	GO:0033004	BP	negative regulation of mast cell activation	5/1414	12/37389	4.87024e-05	0.000984627
15	GO:0072593	BP	reactive oxygen species metabolic process	15/1414	120/37389	4.92427e-05	0.000994599
7	GO:0034105	BP	positive regulation of tissue remodeling	7/1414	27/37389	4.9749e-05	0.00100291
7	GO:0090023	BP	positive regulation of neutrophil chemotaxis	7/1414	27/37389	4.9749e-05	0.00100291
32	GO:0048589	BP	developmental growth	32/1414	393/37389	5.07689e-05	0.00102249
6	GO:0042534	BP	regulation of tumor necrosis factor biosynthetic process	6/1414	19/37389	5.13782e-05	0.00103378
12	GO:0046634	BP	regulation of alpha-beta T cell activation	12/1414	81/37389	5.17942e-05	0.00104116
30	GO:0006790	BP	sulfur compound metabolic process	30/1414	352/37389	5.2406e-05	0.00105245
11	GO:0042056	MF	chemoattractant activity	11/1414	69/37389	5.29476e-05	0.00106232
13	GO:0045639	BP	positive regulation of myeloid cell differentiation	13/1414	94/37389	5.35792e-05	0.00107397
3	GO:0010694	BP	positive regulation of alkaline phosphatase activity	3/1414	3/37389	5.39796e-05	0.00107587
3	GO:0002282	BP	microglial cell activation involved in immune response	3/1414	3/37389	5.39796e-05	0.00107587
3	GO:2001182	BP	regulation of interleukin-12 secretion	3/1414	3/37389	5.39796e-05	0.00107587
3	GO:0070358	BP	actin polymerization-dependent cell motility	3/1414	3/37389	5.39796e-05	0.00107587
3	GO:0071724	BP	response to diacyl bacterial lipopeptide	3/1414	3/37389	5.39796e-05	0.00107587
3	GO:0071953	CC	elastic fiber	3/1414	3/37389	5.39796e-05	0.00107587
19	GO:0052689	MF	carboxylic ester hydrolase activity	19/1414	180/37389	5.70534e-05	0.00113607
9	GO:0045839	BP	negative regulation of mitotic nuclear division	9/1414	47/37389	5.74e-05	0.00114082
9	GO:0032720	BP	negative regulation of tumor necrosis factor production	9/1414	47/37389	5.74e-05	0.00114082
18	GO:0048639	BP	positive regulation of developmental growth	18/1414	165/37389	5.75696e-05	0.00114311
10	GO:0048762	BP	mesenchymal cell differentiation	10/1414	58/37389	5.7818e-05	0.00114697
8	GO:0046638	BP	positive regulation of alpha-beta T cell differentiation	8/1414	37/37389	5.94814e-05	0.00117498
8	GO:1905819	BP	negative regulation of chromosome separation	8/1414	37/37389	5.94814e-05	0.00117498
8	GO:1904705	BP	regulation of vascular associated smooth muscle cell proliferation	8/1414	37/37389	5.94814e-05	0.00117498
20	GO:0030833	BP	regulation of actin filament polymerization	20/1414	196/37389	5.95637e-05	0.00117498
20	GO:0007411	BP	axon guidance	20/1414	196/37389	5.95637e-05	0.00117498
8	GO:0032994	CC	protein-lipid complex	8/1414	37/37389	5.94814e-05	0.00117498
11	GO:0051310	BP	metaphase plate congression	11/1414	70/37389	6.06906e-05	0.00119609
7	GO:0071624	BP	positive regulation of granulocyte chemotaxis	7/1414	28/37389	6.41714e-05	0.00125882
7	GO:0001782	BP	B cell homeostasis	7/1414	28/37389	6.41714e-05	0.00125882
7	GO:0071276	BP	cellular response to cadmium ion	7/1414	28/37389	6.41714e-05	0.00125882
7	GO:0016641	MF	oxidoreductase activity, acting on the CH-NH2 group of donors, oxygen as acceptor	7/1414	28/37389	6.41714e-05	0.00125882
14	GO:0048754	BP	branching morphogenesis of an epithelial tube	14/1414	109/37389	6.4403e-05	0.00126219
4	GO:0030046	BP	parallel actin filament bundle assembly	4/1414	7/37389	6.50505e-05	0.001269
4	GO:0035754	BP	B cell chemotaxis	4/1414	7/37389	6.50505e-05	0.001269
4	GO:0010935	BP	regulation of macrophage cytokine production	4/1414	7/37389	6.50505e-05	0.001269
4	GO:0051256	BP	mitotic spindle midzone assembly	4/1414	7/37389	6.50505e-05	0.001269
4	GO:0032490	BP	detection of molecule of bacterial origin	4/1414	7/37389	6.50505e-05	0.001269
12	GO:0048306	MF	calcium-dependent protein binding	12/1414	83/37389	6.61758e-05	0.00128976
27	GO:0051480	BP	regulation of cytosolic calcium ion concentration	27/1414	311/37389	6.6681e-05	0.00129602
13	GO:0019199	MF	transmembrane receptor protein kinase activity	13/1414	96/37389	6.69624e-05	0.00130029
18	GO:0007584	BP	response to nutrient	18/1414	167/37389	6.74195e-05	0.00130796
16	GO:0010594	BP	regulation of endothelial cell migration	16/1414	138/37389	7.04605e-05	0.00136445
6	GO:0045780	BP	positive regulation of bone resorption	6/1414	20/37389	7.10494e-05	0.00137209
6	GO:0046852	BP	positive regulation of bone remodeling	6/1414	20/37389	7.10494e-05	0.00137209
6	GO:0050765	BP	negative regulation of phagocytosis	6/1414	20/37389	7.10494e-05	0.00137209
26	GO:0016042	BP	lipid catabolic process	26/1414	294/37389	7.22079e-05	0.00139191
8	GO:0050663	BP	cytokine secretion	8/1414	38/37389	7.28566e-05	0.00140058
8	GO:0002888	BP	positive regulation of myeloid leukocyte mediated immunity	8/1414	38/37389	7.28566e-05	0.00140058
8	GO:0010971	BP	positive regulation of G2/M transition of mitotic cell cycle	8/1414	38/37389	7.28566e-05	0.00140058
25	GO:0071363	BP	cellular response to growth factor stimulus	25/1414	273/37389	7.32779e-05	0.0014074
12	GO:0030071	BP	regulation of mitotic metaphase/anaphase transition	12/1414	84/37389	7.4575e-05	0.00143101
44	GO:0031400	BP	negative regulation of protein modification process	44/1414	622/37389	7.538e-05	0.00144515
5	GO:0032695	BP	negative regulation of interleukin-12 production	5/1414	13/37389	7.66717e-05	0.0014646
5	GO:0002523	BP	leukocyte migration involved in inflammatory response	5/1414	13/37389	7.66717e-05	0.0014646
5	GO:0048246	BP	macrophage chemotaxis	5/1414	13/37389	7.66717e-05	0.0014646
5	GO:0043020	CC	NADPH oxidase complex	5/1414	13/37389	7.66717e-05	0.0014646
16	GO:0032355	BP	response to estradiol	16/1414	139/37389	7.68694e-05	0.00146572
19	GO:1901981	MF	phosphatidylinositol phosphate binding	19/1414	184/37389	7.68361e-05	0.00146572
10	GO:0001786	MF	phosphatidylserine binding	10/1414	60/37389	7.80157e-05	0.00148624
20	GO:0097485	BP	neuron projection guidance	20/1414	200/37389	7.90036e-05	0.00150264
11	GO:0008154	BP	actin polymerization or depolymerization	11/1414	72/37389	7.91232e-05	0.00150264
15	GO:0048660	BP	regulation of smooth muscle cell proliferation	15/1414	125/37389	7.91609e-05	0.00150264
15	GO:0046330	BP	positive regulation of JNK cascade	15/1414	125/37389	7.91609e-05	0.00150264
27	GO:0046578	BP	regulation of Ras protein signal transduction	27/1414	315/37389	8.05153e-05	0.00152697
9	GO:0046637	BP	regulation of alpha-beta T cell differentiation	9/1414	49/37389	8.08656e-05	0.0015295
9	GO:0031111	BP	negative regulation of microtubule polymerization or depolymerization	9/1414	49/37389	8.08656e-05	0.0015295
9	GO:0005547	MF	phosphatidylinositol-3,4,5-trisphosphate binding	9/1414	49/37389	8.08656e-05	0.0015295
7	GO:0030574	BP	collagen catabolic process	7/1414	29/37389	8.18359e-05	0.00154508
7	GO:0033032	BP	regulation of myeloid cell apoptotic process	7/1414	29/37389	8.18359e-05	0.00154508
22	GO:0017157	BP	regulation of exocytosis	22/1414	233/37389	8.41138e-05	0.00158526
38	GO:0008017	MF	microtubule binding	38/1414	508/37389	8.41026e-05	0.00158526
17	GO:0043244	BP	regulation of protein-containing complex disassembly	17/1414	155/37389	8.55488e-05	0.00160819
17	GO:0032874	BP	positive regulation of stress-activated MAPK cascade	17/1414	155/37389	8.55488e-05	0.00160819
43	GO:0005911	CC	cell-cell junction	43/1414	603/37389	8.55588e-05	0.00160819
14	GO:1902936	MF	phosphatidylinositol bisphosphate binding	14/1414	112/37389	8.68947e-05	0.00163184
29	GO:0030141	CC	secretory granule	29/1414	347/37389	8.70604e-05	0.0016335
23	GO:0050807	BP	regulation of synapse organization	23/1414	250/37389	8.72311e-05	0.00163525
38	GO:0099503	CC	secretory vesicle	38/1414	510/37389	8.79295e-05	0.00164688
8	GO:2000403	BP	positive regulation of lymphocyte migration	8/1414	39/37389	8.86348e-05	0.00165569
8	GO:0031114	BP	regulation of microtubule depolymerization	8/1414	39/37389	8.86348e-05	0.00165569
83	GO:0043565	MF	sequence-specific DNA binding	83/1414	1418/37389	8.84792e-05	0.00165569
21	GO:0030100	BP	regulation of endocytosis	21/1414	218/37389	9.08348e-05	0.00169379
21	GO:0016323	CC	basolateral plasma membrane	21/1414	218/37389	9.08348e-05	0.00169379
13	GO:0051952	BP	regulation of amine transport	13/1414	99/37389	9.2447e-05	0.00172234
17	GO:0070304	BP	positive regulation of stress-activated protein kinase signaling cascade	17/1414	156/37389	9.26794e-05	0.00172514
33	GO:0048598	BP	embryonic morphogenesis	33/1414	423/37389	9.41172e-05	0.00174961
12	GO:0001938	BP	positive regulation of endothelial cell proliferation	12/1414	86/37389	9.41594e-05	0.00174961
15	GO:0033559	BP	unsaturated fatty acid metabolic process	15/1414	127/37389	9.49847e-05	0.00176185
15	GO:1903034	BP	regulation of response to wounding	15/1414	127/37389	9.49847e-05	0.00176185
9	GO:0071622	BP	regulation of granulocyte chemotaxis	9/1414	50/37389	9.53297e-05	0.00176669
14	GO:0045807	BP	positive regulation of endocytosis	14/1414	113/37389	9.57747e-05	0.00177028
14	GO:0045995	BP	regulation of embryonic development	14/1414	113/37389	9.57747e-05	0.00177028
14	GO:0003777	MF	microtubule motor activity	14/1414	113/37389	9.57747e-05	0.00177028
21	GO:0004497	MF	monooxygenase activity	21/1414	219/37389	9.69511e-05	0.00179046
18	GO:0010770	BP	positive regulation of cell morphogenesis involved in differentiation	18/1414	172/37389	9.88358e-05	0.00182367
57	GO:0005789	CC	endoplasmic reticulum membrane	57/1414	876/37389	9.96767e-05	0.00183758
19	GO:0006575	BP	cellular modified amino acid metabolic process	19/1414	188/37389	0.000102461	0.00188727
7	GO:0030168	BP	platelet activation	7/1414	30/37389	0.00010327	0.0019005
15	GO:0006898	BP	receptor-mediated endocytosis	15/1414	128/37389	0.000103883	0.0019072
10	GO:0019229	BP	regulation of vasoconstriction	10/1414	62/37389	0.000103904	0.0019072
10	GO:0042475	BP	odontogenesis of dentin-containing tooth	10/1414	62/37389	0.000103904	0.0019072
53	GO:0000981	MF	DNA-binding transcription factor activity, RNA polymerase II-specific	53/1414	801/37389	0.00010472	0.00192051
14	GO:0010634	BP	positive regulation of epithelial cell migration	14/1414	114/37389	0.000105432	0.00192658
14	GO:0031032	BP	actomyosin structure organization	14/1414	114/37389	0.000105432	0.00192658
12	GO:0050688	BP	regulation of defense response to virus	12/1414	87/37389	0.000105507	0.00192658
12	GO:0010965	BP	regulation of mitotic sister chromatid separation	12/1414	87/37389	0.000105507	0.00192658
12	GO:1902099	BP	regulation of metaphase/anaphase transition of cell cycle	12/1414	87/37389	0.000105507	0.00192658
24	GO:0030426	CC	growth cone	24/1414	262/37389	0.000105885	0.0019318
28	GO:1904062	BP	regulation of cation transmembrane transport	28/1414	330/37389	0.000106623	0.0019436
8	GO:0030282	BP	bone mineralization	8/1414	40/37389	0.000107141	0.00194966
8	GO:0033048	BP	negative regulation of mitotic sister chromatid segregation	8/1414	40/37389	0.000107141	0.00194966
17	GO:0044770	BP	cell cycle phase transition	17/1414	158/37389	0.000108523	0.00197311
15	GO:0061138	BP	morphogenesis of a branching epithelium	15/1414	129/37389	0.000113499	0.00206121
13	GO:0048588	BP	developmental cell growth	13/1414	101/37389	0.000113758	0.00206121
13	GO:0045185	BP	maintenance of protein location	13/1414	101/37389	0.000113758	0.00206121
13	GO:0061041	BP	regulation of wound healing	13/1414	101/37389	0.000113758	0.00206121
29	GO:0042277	MF	peptide binding	29/1414	355/37389	0.000113974	0.00206334
18	GO:0046328	BP	regulation of JNK cascade	18/1414	174/37389	0.000114631	0.00207016
24	GO:0030427	CC	site of polarized growth	24/1414	265/37389	0.000114481	0.00207016
291	GO:0043169	MF	cation binding	291/1414	6247/37389	0.000114644	0.00207016
5	GO:1905562	BP	regulation of vascular endothelial cell proliferation	5/1414	14/37389	0.000115549	0.00207585
5	GO:2001044	BP	regulation of integrin-mediated signaling pathway	5/1414	14/37389	0.000115549	0.00207585
5	GO:0044406	BP	adhesion of symbiont to host	5/1414	14/37389	0.000115549	0.00207585
5	GO:0002430	BP	complement receptor mediated signaling pathway	5/1414	14/37389	0.000115549	0.00207585
5	GO:0042555	CC	MCM complex	5/1414	14/37389	0.000115549	0.00207585
5	GO:0005522	MF	profilin binding	5/1414	14/37389	0.000115549	0.00207585
16	GO:0030139	CC	endocytic vesicle	16/1414	144/37389	0.000117195	0.00210363
12	GO:0030667	CC	secretory granule membrane	12/1414	88/37389	0.000118009	0.00211645
29	GO:0006631	BP	fatty acid metabolic process	29/1414	356/37389	0.000118313	0.0021201
18	GO:0009743	BP	response to carbohydrate	18/1414	175/37389	0.000123331	0.00220814
15	GO:0002708	BP	positive regulation of lymphocyte mediated immunity	15/1414	130/37389	0.000123881	0.00221611
4	GO:0050665	BP	hydrogen peroxide biosynthetic process	4/1414	8/37389	0.000126191	0.00224602
4	GO:0048251	BP	elastic fiber assembly	4/1414	8/37389	0.000126191	0.00224602
4	GO:0002887	BP	negative regulation of myeloid leukocyte mediated immunity	4/1414	8/37389	0.000126191	0.00224602
4	GO:0055057	BP	neuroblast division	4/1414	8/37389	0.000126191	0.00224602
4	GO:0071694	BP	maintenance of protein location in extracellular region	4/1414	8/37389	0.000126191	0.00224602
4	GO:1902563	BP	regulation of neutrophil activation	4/1414	8/37389	0.000126191	0.00224602
17	GO:0071103	BP	DNA conformation change	17/1414	160/37389	0.000126692	0.00224927
17	GO:0043409	BP	negative regulation of MAPK cascade	17/1414	160/37389	0.000126692	0.00224927
17	GO:0060429	BP	epithelium development	17/1414	160/37389	0.000126692	0.00224927
14	GO:0019882	BP	antigen processing and presentation	14/1414	116/37389	0.000127307	0.00225829
6	GO:0090322	BP	regulation of superoxide metabolic process	6/1414	22/37389	0.000128169	0.00226642
6	GO:0097242	BP	amyloid-beta clearance	6/1414	22/37389	0.000128169	0.00226642
8	GO:1902667	BP	regulation of axon guidance	8/1414	41/37389	0.000128728	0.00226642
8	GO:0033046	BP	negative regulation of sister chromatid segregation	8/1414	41/37389	0.000128728	0.00226642
7	GO:0007094	BP	mitotic spindle assembly checkpoint	7/1414	31/37389	0.000129053	0.00226642
7	GO:0031577	BP	spindle checkpoint	7/1414	31/37389	0.000129053	0.00226642
7	GO:0000768	BP	syncytium formation by plasma membrane fusion	7/1414	31/37389	0.000129053	0.00226642
7	GO:0140253	BP	cell-cell fusion	7/1414	31/37389	0.000129053	0.00226642
7	GO:0071174	BP	mitotic spindle checkpoint	7/1414	31/37389	0.000129053	0.00226642
7	GO:0071173	BP	spindle assembly checkpoint	7/1414	31/37389	0.000129053	0.00226642
7	GO:0035455	BP	response to interferon-alpha	7/1414	31/37389	0.000129053	0.00226642
7	GO:0004806	MF	triglyceride lipase activity	7/1414	31/37389	0.000129053	0.00226642
11	GO:0002449	BP	lymphocyte mediated immunity	11/1414	76/37389	0.00013065	0.00228598
9	GO:0044380	BP	protein localization to cytoskeleton	9/1414	52/37389	0.000130816	0.00228598
9	GO:0060761	BP	negative regulation of response to cytokine stimulus	9/1414	52/37389	0.000130816	0.00228598
9	GO:0048592	BP	eye morphogenesis	9/1414	52/37389	0.000130816	0.00228598
11	GO:0071944	CC	cell periphery	11/1414	76/37389	0.00013065	0.00228598
9	GO:0005504	MF	fatty acid binding	9/1414	52/37389	0.000130816	0.00228598
12	GO:0030324	BP	lung development	12/1414	89/37389	0.00013176	0.00230057
22	GO:0017048	MF	Rho GTPase binding	22/1414	241/37389	0.000137602	0.00240059
16	GO:0045471	BP	response to ethanol	16/1414	146/37389	0.000137889	0.00240361
13	GO:0017015	BP	regulation of transforming growth factor beta receptor signaling pathway	13/1414	103/37389	0.000139178	0.00242209
13	GO:0016525	BP	negative regulation of angiogenesis	13/1414	103/37389	0.000139178	0.00242209
56	GO:0004672	MF	protein kinase activity	56/1414	872/37389	0.000141145	0.00245027
17	GO:1903707	BP	negative regulation of hemopoiesis	17/1414	162/37389	0.000147472	0.002558
27	GO:0048608	BP	reproductive structure development	27/1414	319/37389	0.000152253	0.00263876
13	GO:0051303	BP	establishment of chromosome localization	13/1414	104/37389	0.000153625	0.00265649
13	GO:2000181	BP	negative regulation of blood vessel morphogenesis	13/1414	104/37389	0.000153625	0.00265649
8	GO:0032506	BP	cytokinetic process	8/1414	42/37389	0.000153779	0.00265649
8	GO:0000086	BP	G2/M transition of mitotic cell cycle	8/1414	42/37389	0.000153779	0.00265649
7	GO:0032757	BP	positive regulation of interleukin-8 production	7/1414	32/37389	0.00015982	0.00275185
7	GO:0042629	CC	mast cell granule	7/1414	32/37389	0.00015982	0.00275185
15	GO:0002244	BP	hematopoietic progenitor cell differentiation	15/1414	133/37389	0.000160137	0.00275506
12	GO:0061178	BP	regulation of insulin secretion involved in cellular response to glucose stimulus	12/1414	91/37389	0.000163417	0.00280692
12	GO:0021766	BP	hippocampus development	12/1414	91/37389	0.000163417	0.00280692
18	GO:0098802	CC	plasma membrane signaling receptor complex	18/1414	179/37389	0.000164199	0.00281805
30	GO:0032386	BP	regulation of intracellular transport	30/1414	374/37389	0.000167737	0.00286109
6	GO:0043372	BP	positive regulation of CD4-positive, alpha-beta T cell differentiation	6/1414	23/37389	0.00016787	0.00286109
5	GO:0002643	BP	regulation of tolerance induction	5/1414	15/37389	0.000167925	0.00286109
5	GO:0061053	BP	somite development	5/1414	15/37389	0.000167925	0.00286109
5	GO:2001185	BP	regulation of CD8-positive, alpha-beta T cell activation	5/1414	15/37389	0.000167925	0.00286109
5	GO:1905517	BP	macrophage migration	5/1414	15/37389	0.000167925	0.00286109
6	GO:0030215	MF	semaphorin receptor binding	6/1414	23/37389	0.00016787	0.00286109
6	GO:0016493	MF	C-C chemokine receptor activity	6/1414	23/37389	0.00016787	0.00286109
5	GO:0004771	MF	sterol esterase activity	5/1414	15/37389	0.000167925	0.00286109
13	GO:1903844	BP	regulation of cellular response to transforming growth factor beta stimulus	13/1414	105/37389	0.000169343	0.0028806
13	GO:0016049	BP	cell growth	13/1414	105/37389	0.000169343	0.0028806
38	GO:0030424	CC	axon	38/1414	522/37389	0.000172067	0.00292458
15	GO:0007093	BP	mitotic cell cycle checkpoint	15/1414	134/37389	0.000174112	0.00295696
36	GO:0045786	BP	negative regulation of cell cycle	36/1414	490/37389	0.000174884	0.00296531
85	GO:0005887	CC	integral component of plasma membrane	85/1414	1491/37389	0.000174878	0.00296531
75	GO:0042803	MF	protein homodimerization activity	75/1414	1276/37389	0.000176115	0.00298379
9	GO:0055021	BP	regulation of cardiac muscle tissue growth	9/1414	54/37389	0.000176712	0.00299151
10	GO:0006323	BP	DNA packaging	10/1414	66/37389	0.000177855	0.00300603
10	GO:0002286	BP	T cell activation involved in immune response	10/1414	66/37389	0.000177855	0.00300603
24	GO:0050768	BP	negative regulation of neurogenesis	24/1414	277/37389	0.000178713	0.00301813
12	GO:0048145	BP	regulation of fibroblast proliferation	12/1414	92/37389	0.000181542	0.003061
12	GO:0008395	MF	steroid hydroxylase activity	12/1414	92/37389	0.000181542	0.003061
8	GO:0051985	BP	negative regulation of chromosome segregation	8/1414	43/37389	0.000182709	0.00307822
11	GO:0042035	BP	regulation of cytokine biosynthetic process	11/1414	79/37389	0.000185951	0.00312785
11	GO:1903524	BP	positive regulation of blood circulation	11/1414	79/37389	0.000185951	0.00312785
13	GO:0050000	BP	chromosome localization	13/1414	106/37389	0.000186421	0.00313078
13	GO:0005902	CC	microvillus	13/1414	106/37389	0.000186421	0.00313078
16	GO:0044772	BP	mitotic cell cycle phase transition	16/1414	150/37389	0.000189012	0.00316925
16	GO:0001101	BP	response to acid chemical	16/1414	150/37389	0.000189012	0.00316925
19	GO:0021700	BP	developmental maturation	19/1414	197/37389	0.000189275	0.00317115
158	GO:0022607	BP	cellular component assembly	158/1414	3131/37389	0.000193783	0.00324409
89	GO:0098588	CC	bounding membrane of organelle	89/1414	1577/37389	0.000193937	0.00324411
7	GO:0045576	BP	mast cell activation	7/1414	33/37389	0.000196261	0.00327004
7	GO:0006949	BP	syncytium formation	7/1414	33/37389	0.000196261	0.00327004
7	GO:0030316	BP	osteoclast differentiation	7/1414	33/37389	0.000196261	0.00327004
7	GO:0046688	BP	response to copper ion	7/1414	33/37389	0.000196261	0.00327004
7	GO:0016638	MF	oxidoreductase activity, acting on the CH-NH2 group of donors	7/1414	33/37389	0.000196261	0.00327004
71	GO:0016192	BP	vesicle-mediated transport	71/1414	1195/37389	0.000198939	0.00331205
14	GO:0002824	BP	positive regulation of adaptive immune response based on somatic recombination of immune receptors built from immunoglobulin superfamily domains	14/1414	121/37389	0.000199923	0.00332581
12	GO:0032231	BP	regulation of actin filament bundle assembly	12/1414	93/37389	0.000201354	0.00334435
12	GO:0004620	MF	phospholipase activity	12/1414	93/37389	0.000201354	0.00334435
9	GO:0046635	BP	positive regulation of alpha-beta T cell activation	9/1414	55/37389	0.000204259	0.00338993
64	GO:0000976	MF	transcription regulatory region sequence-specific DNA binding	64/1414	1051/37389	0.000205078	0.00340085
15	GO:0001763	BP	morphogenesis of a branching structure	15/1414	136/37389	0.000205259	0.00340118
3	GO:1902292	BP	cell cycle DNA replication initiation	3/1414	4/37389	0.000209807	0.0034255
3	GO:1902315	BP	nuclear cell cycle DNA replication initiation	3/1414	4/37389	0.000209807	0.0034255
3	GO:0097709	BP	connective tissue replacement	3/1414	4/37389	0.000209807	0.0034255
3	GO:0042494	BP	detection of bacterial lipoprotein	3/1414	4/37389	0.000209807	0.0034255
3	GO:0002248	BP	connective tissue replacement involved in inflammatory response wound healing	3/1414	4/37389	0.000209807	0.0034255
3	GO:0060279	BP	positive regulation of ovulation	3/1414	4/37389	0.000209807	0.0034255
3	GO:1905322	BP	positive regulation of mesenchymal stem cell migration	3/1414	4/37389	0.000209807	0.0034255
3	GO:1905320	BP	regulation of mesenchymal stem cell migration	3/1414	4/37389	0.000209807	0.0034255
3	GO:0070339	BP	response to bacterial lipopeptide	3/1414	4/37389	0.000209807	0.0034255
3	GO:0033591	BP	response to L-ascorbic acid	3/1414	4/37389	0.000209807	0.0034255
3	GO:1902975	BP	mitotic DNA replication initiation	3/1414	4/37389	0.000209807	0.0034255
3	GO:0045636	BP	positive regulation of melanocyte differentiation	3/1414	4/37389	0.000209807	0.0034255
227	GO:0032501	BP	multicellular organismal process	227/1414	4759/37389	0.000209807	0.0034255
3	GO:0030229	MF	very-low-density lipoprotein particle receptor activity	3/1414	4/37389	0.000209807	0.0034255
3	GO:0008865	MF	fructokinase activity	3/1414	4/37389	0.000209807	0.0034255
3	GO:0071723	MF	lipopeptide binding	3/1414	4/37389	0.000209807	0.0034255
3	GO:0004340	MF	glucokinase activity	3/1414	4/37389	0.000209807	0.0034255
3	GO:0019158	MF	mannokinase activity	3/1414	4/37389	0.000209807	0.0034255
64	GO:0001067	MF	regulatory region nucleic acid binding	64/1414	1054/37389	0.000212898	0.0034706
23	GO:0010948	BP	negative regulation of cell cycle process	23/1414	262/37389	0.000215029	0.00350263
67	GO:0032269	BP	negative regulation of cellular protein metabolic process	67/1414	1110/37389	0.000215601	0.00350703
8	GO:0044839	BP	cell cycle G2/M phase transition	8/1414	44/37389	0.000215963	0.00350703
8	GO:1902751	BP	positive regulation of cell cycle G2/M phase transition	8/1414	44/37389	0.000215963	0.00350703
8	GO:0008391	MF	arachidonic acid monooxygenase activity	8/1414	44/37389	0.000215963	0.00350703
6	GO:0045730	BP	respiratory burst	6/1414	24/37389	0.000216688	0.0035107
6	GO:0048843	BP	negative regulation of axon extension involved in axon guidance	6/1414	24/37389	0.000216688	0.0035107
6	GO:0043295	MF	glutathione binding	6/1414	24/37389	0.000216688	0.0035107
4	GO:0043301	BP	negative regulation of leukocyte degranulation	4/1414	9/37389	0.000220325	0.003556
4	GO:0032964	BP	collagen biosynthetic process	4/1414	9/37389	0.000220325	0.003556
4	GO:0016494	MF	C-X-C chemokine receptor activity	4/1414	9/37389	0.000220325	0.003556
4	GO:0016176	MF	superoxide-generating NADPH oxidase activator activity	4/1414	9/37389	0.000220325	0.003556
12	GO:1905818	BP	regulation of chromosome separation	12/1414	94/37389	0.00022298	0.00359336
33	GO:2001233	BP	regulation of apoptotic signaling pathway	33/1414	442/37389	0.000224982	0.00362287
5	GO:0021846	BP	cell proliferation in forebrain	5/1414	16/37389	0.000236654	0.00380792
7	GO:0018995	CC	host cellular component	7/1414	34/37389	0.000239123	0.00384471
48	GO:0007610	BP	behavior	48/1414	727/37389	0.000240897	0.0038703
22	GO:0070507	BP	regulation of microtubule cytoskeleton organization	22/1414	244/37389	0.000243994	0.00391708
12	GO:0000724	BP	double-strand break repair via homologous recombination	12/1414	95/37389	0.000246551	0.00395511
46	GO:0005768	CC	endosome	46/1414	691/37389	0.000250549	0.0040162
8	GO:0043548	MF	phosphatidylinositol 3-kinase binding	8/1414	45/37389	0.000254019	0.00406874
14	GO:0002821	BP	positive regulation of adaptive immune response	14/1414	124/37389	0.000258736	0.00414114
11	GO:0071347	BP	cellular response to interleukin-1	11/1414	82/37389	0.000259914	0.00415685
9	GO:0051057	BP	positive regulation of small GTPase mediated signal transduction	9/1414	57/37389	0.000270113	0.00431671
12	GO:0000725	BP	recombinational repair	12/1414	96/37389	0.000272206	0.00434686
16	GO:0043271	BP	negative regulation of ion transport	16/1414	155/37389	0.000275464	0.00439557
6	GO:0002675	BP	positive regulation of acute inflammatory response	6/1414	25/37389	0.000276028	0.00439793
6	GO:0002040	BP	sprouting angiogenesis	6/1414	25/37389	0.000276028	0.00439793
76	GO:0016818	MF	hydrolase activity, acting on acid anhydrides, in phosphorus-containing anhydrides	76/1414	1308/37389	0.000276839	0.00440752
76	GO:0016817	MF	hydrolase activity, acting on acid anhydrides	76/1414	1309/37389	0.000278182	0.00442557
17	GO:0008144	MF	drug binding	17/1414	171/37389	0.000282263	0.00448711
39	GO:0034762	BP	regulation of transmembrane transport	39/1414	558/37389	0.000287486	0.0045667
7	GO:0071526	BP	semaphorin-plexin signaling pathway	7/1414	35/37389	0.000289208	0.00459061
37	GO:0010817	BP	regulation of hormone levels	37/1414	523/37389	0.000293261	0.00465144
13	GO:0051153	BP	regulation of striated muscle cell differentiation	13/1414	111/37389	0.000295744	0.00468731
8	GO:0043030	BP	regulation of macrophage activation	8/1414	46/37389	0.00029739	0.00470633
8	GO:0001659	BP	temperature homeostasis	8/1414	46/37389	0.00029739	0.00470633
17	GO:2000241	BP	regulation of reproductive process	17/1414	172/37389	0.000302381	0.00478174
9	GO:0060420	BP	regulation of heart growth	9/1414	58/37389	0.000309106	0.00487714
9	GO:0071260	BP	cellular response to mechanical stimulus	9/1414	58/37389	0.000309106	0.00487714
9	GO:0030888	BP	regulation of B cell proliferation	9/1414	58/37389	0.000309106	0.00487714
18	GO:1903900	BP	regulation of viral life cycle	18/1414	189/37389	0.000321989	0.00507282
64	GO:0007017	BP	microtubule-based process	64/1414	1069/37389	0.000322229	0.00507282
13	GO:1901343	BP	negative regulation of vasculature development	13/1414	112/37389	0.000323169	0.0050836
5	GO:0002292	BP	T cell differentiation involved in immune response	5/1414	17/37389	0.000324839	0.0050836
5	GO:0032692	BP	negative regulation of interleukin-1 production	5/1414	17/37389	0.000324839	0.0050836
5	GO:0050855	BP	regulation of B cell receptor signaling pathway	5/1414	17/37389	0.000324839	0.0050836
5	GO:0002755	BP	MyD88-dependent toll-like receptor signaling pathway	5/1414	17/37389	0.000324839	0.0050836
5	GO:0034104	BP	negative regulation of tissue remodeling	5/1414	17/37389	0.000324839	0.0050836
5	GO:0071361	BP	cellular response to ethanol	5/1414	17/37389	0.000324839	0.0050836
12	GO:2001237	BP	negative regulation of extrinsic apoptotic signaling pathway	12/1414	98/37389	0.000330363	0.00516624
72	GO:0017111	MF	nucleoside-triphosphatase activity	72/1414	1234/37389	0.000333819	0.00521642
47	GO:0043086	BP	negative regulation of catalytic activity	47/1414	721/37389	0.000341386	0.00533072
16	GO:0051592	BP	response to calcium ion	16/1414	158/37389	0.000342269	0.00534055
7	GO:2000725	BP	regulation of cardiac muscle cell differentiation	7/1414	36/37389	0.00034738	0.00540082
6	GO:0031529	BP	ruffle organization	6/1414	26/37389	0.000347409	0.00540082
6	GO:0043491	BP	protein kinase B signaling	6/1414	26/37389	0.000347409	0.00540082
7	GO:0017147	MF	Wnt-protein binding	7/1414	36/37389	0.00034738	0.00540082
6	GO:1900750	MF	oligopeptide binding	6/1414	26/37389	0.000347409	0.00540082
9	GO:0090596	BP	sensory organ morphogenesis	9/1414	59/37389	0.000352636	0.00545944
9	GO:0042130	BP	negative regulation of T cell proliferation	9/1414	59/37389	0.000352636	0.00545944
9	GO:0061448	BP	connective tissue development	9/1414	59/37389	0.000352636	0.00545944
9	GO:0045670	BP	regulation of osteoclast differentiation	9/1414	59/37389	0.000352636	0.00545944
13	GO:0001676	BP	long-chain fatty acid metabolic process	13/1414	113/37389	0.00035273	0.00545944
21	GO:0098687	CC	chromosomal region	21/1414	233/37389	0.000352107	0.00545944
19	GO:1902905	BP	positive regulation of supramolecular fiber organization	19/1414	207/37389	0.000355863	0.00550106
4	GO:0031650	BP	regulation of heat generation	4/1414	10/37389	0.0003562	0.00550106
4	GO:0080030	MF	methyl indole-3-acetate esterase activity	4/1414	10/37389	0.0003562	0.00550106
75	GO:0016462	MF	pyrophosphatase activity	75/1414	1303/37389	0.000361538	0.00557941
16	GO:1905952	BP	regulation of lipid localization	16/1414	159/37389	0.00036744	0.00566635
10	GO:0060415	BP	muscle tissue morphogenesis	10/1414	72/37389	0.000368416	0.00567726
22	GO:0046942	BP	carboxylic acid transport	22/1414	256/37389	0.000373009	0.00574385
22	GO:0015849	BP	organic acid transport	22/1414	257/37389	0.000388989	0.00598556
11	GO:0110020	BP	regulation of actomyosin structure organization	11/1414	86/37389	0.000395874	0.00608264
11	GO:0046620	BP	regulation of organ growth	11/1414	86/37389	0.000395874	0.00608264
42	GO:0030425	CC	dendrite	42/1414	621/37389	0.000396364	0.00608575
12	GO:0033047	BP	regulation of mitotic sister chromatid segregation	12/1414	100/37389	0.000398709	0.00611731
8	GO:0001960	BP	negative regulation of cytokine-mediated signaling pathway	8/1414	48/37389	0.000402284	0.00615873
8	GO:0070207	BP	protein homotrimerization	8/1414	48/37389	0.000402284	0.00615873
21	GO:0031668	BP	cellular response to extracellular stimulus	21/1414	238/37389	0.000407434	0.00623306
10	GO:0072091	BP	regulation of stem cell proliferation	10/1414	73/37389	0.000412608	0.00630765
7	GO:1904036	BP	negative regulation of epithelial cell apoptotic process	7/1414	37/37389	0.000414556	0.00631003
7	GO:0006801	BP	superoxide metabolic process	7/1414	37/37389	0.000414556	0.00631003
7	GO:0042119	BP	neutrophil activation	7/1414	37/37389	0.000414556	0.00631003
7	GO:1900015	BP	regulation of cytokine production involved in inflammatory response	7/1414	37/37389	0.000414556	0.00631003
7	GO:0055025	BP	positive regulation of cardiac muscle tissue development	7/1414	37/37389	0.000414556	0.00631003
7	GO:0019373	BP	epoxygenase P450 pathway	7/1414	37/37389	0.000414556	0.00631003
336	GO:0005634	CC	nucleus	336/1414	7485/37389	0.000423088	0.00643063
19	GO:0006816	BP	calcium ion transport	19/1414	210/37389	0.000425963	0.00646968
6	GO:0051953	BP	negative regulation of amine transport	6/1414	27/37389	0.000432455	0.00653539
6	GO:0043032	BP	positive regulation of macrophage activation	6/1414	27/37389	0.000432455	0.00653539
6	GO:0031649	BP	heat generation	6/1414	27/37389	0.000432455	0.00653539
6	GO:0032733	BP	positive regulation of interleukin-10 production	6/1414	27/37389	0.000432455	0.00653539
6	GO:2000516	BP	positive regulation of CD4-positive, alpha-beta T cell activation	6/1414	27/37389	0.000432455	0.00653539
6	GO:0030501	BP	positive regulation of bone mineralization	6/1414	27/37389	0.000432455	0.00653539
6	GO:0004602	MF	glutathione peroxidase activity	6/1414	27/37389	0.000432455	0.00653539
5	GO:0061037	BP	negative regulation of cartilage development	5/1414	18/37389	0.000435809	0.00656728
5	GO:0002444	BP	myeloid leukocyte mediated immunity	5/1414	18/37389	0.000435809	0.00656728
5	GO:0008347	BP	glial cell migration	5/1414	18/37389	0.000435809	0.00656728
5	GO:0033630	BP	positive regulation of cell adhesion mediated by integrin	5/1414	18/37389	0.000435809	0.00656728
21	GO:0050792	BP	regulation of viral process	21/1414	240/37389	0.000436457	0.00657236
33	GO:0023052	BP	signaling	33/1414	456/37389	0.00044402	0.00668149
9	GO:0051784	BP	negative regulation of nuclear division	9/1414	61/37389	0.000454912	0.00681142
9	GO:0043407	BP	negative regulation of MAP kinase activity	9/1414	61/37389	0.000454912	0.00681142
9	GO:0046686	BP	response to cadmium ion	9/1414	61/37389	0.000454912	0.00681142
9	GO:0022404	BP	molting cycle process	9/1414	61/37389	0.000454912	0.00681142
9	GO:0022405	BP	hair cycle process	9/1414	61/37389	0.000454912	0.00681142
9	GO:0031234	CC	extrinsic component of cytoplasmic side of plasma membrane	9/1414	61/37389	0.000454912	0.00681142
13	GO:0002832	BP	negative regulation of response to biotic stimulus	13/1414	116/37389	0.000455589	0.00681673
14	GO:0003697	MF	single-stranded DNA binding	14/1414	131/37389	0.000456213	0.00682124
8	GO:0046579	BP	positive regulation of Ras protein signal transduction	8/1414	49/37389	0.000465	0.00694279
22	GO:1901654	BP	response to ketone	22/1414	262/37389	0.000483554	0.0072103
11	GO:0048661	BP	positive regulation of smooth muscle cell proliferation	11/1414	88/37389	0.000483599	0.0072103
7	GO:1902042	BP	negative regulation of extrinsic apoptotic signaling pathway via death domain receptors	7/1414	38/37389	0.000491714	0.00732612
3	GO:0002374	BP	cytokine secretion involved in immune response	3/1414	5/37389	0.000509698	0.00751982
3	GO:1901509	BP	regulation of endothelial tube morphogenesis	3/1414	5/37389	0.000509698	0.00751982
3	GO:0098883	BP	synapse pruning	3/1414	5/37389	0.000509698	0.00751982
3	GO:0022614	BP	membrane to membrane docking	3/1414	5/37389	0.000509698	0.00751982
3	GO:0035583	BP	sequestering of TGFbeta in extracellular matrix	3/1414	5/37389	0.000509698	0.00751982
3	GO:0060278	BP	regulation of ovulation	3/1414	5/37389	0.000509698	0.00751982
3	GO:2000659	BP	regulation of interleukin-1-mediated signaling pathway	3/1414	5/37389	0.000509698	0.00751982
3	GO:0010032	BP	meiotic chromosome condensation	3/1414	5/37389	0.000509698	0.00751982
3	GO:0051307	BP	meiotic chromosome separation	3/1414	5/37389	0.000509698	0.00751982
3	GO:0061043	BP	regulation of vascular wound healing	3/1414	5/37389	0.000509698	0.00751982
3	GO:0097149	CC	centralspindlin complex	3/1414	5/37389	0.000509698	0.00751982
3	GO:0019763	MF	immunoglobulin receptor activity	3/1414	5/37389	0.000509698	0.00751982
3	GO:0048248	MF	CXCR3 chemokine receptor binding	3/1414	5/37389	0.000509698	0.00751982
9	GO:0050433	BP	regulation of catecholamine secretion	9/1414	62/37389	0.000514517	0.00758562
22	GO:0045927	BP	positive regulation of growth	22/1414	264/37389	0.000528869	0.00779178
6	GO:1903053	BP	regulation of extracellular matrix organization	6/1414	28/37389	0.000532896	0.007834
6	GO:0043029	BP	T cell homeostasis	6/1414	28/37389	0.000532896	0.007834
11	GO:0097306	BP	cellular response to alcohol	11/1414	89/37389	0.000533218	0.007834
11	GO:0071277	BP	cellular response to calcium ion	11/1414	89/37389	0.000533218	0.007834
8	GO:0048020	MF	CCR chemokine receptor binding	8/1414	50/37389	0.000535413	0.00786078
4	GO:0060351	BP	cartilage development involved in endochondral bone morphogenesis	4/1414	11/37389	0.000542986	0.00794436
4	GO:0006527	BP	arginine catabolic process	4/1414	11/37389	0.000542986	0.00794436
4	GO:0042590	BP	antigen processing and presentation of exogenous peptide antigen via MHC class I	4/1414	11/37389	0.000542986	0.00794436
4	GO:0032494	BP	response to peptidoglycan	4/1414	11/37389	0.000542986	0.00794436
4	GO:0035325	MF	Toll-like receptor binding	4/1414	11/37389	0.000542986	0.00794436
20	GO:0050808	BP	synapse organization	20/1414	225/37389	0.000550063	0.00803538
33	GO:0034765	BP	regulation of ion transmembrane transport	33/1414	465/37389	0.000550214	0.00803538
15	GO:0051147	BP	regulation of muscle cell differentiation	15/1414	149/37389	0.000550728	0.00803538
15	GO:0005814	CC	centriole	15/1414	149/37389	0.000550728	0.00803538
25	GO:0007568	BP	aging	25/1414	318/37389	0.000567358	0.0082666
10	GO:1990138	BP	neuron projection extension	10/1414	76/37389	0.00057239	0.00831593
5	GO:2000108	BP	positive regulation of leukocyte apoptotic process	5/1414	19/37389	0.000573105	0.00831593
5	GO:0072678	BP	T cell migration	5/1414	19/37389	0.000573105	0.00831593
5	GO:1900120	BP	regulation of receptor binding	5/1414	19/37389	0.000573105	0.00831593
10	GO:0043236	MF	laminin binding	10/1414	76/37389	0.00057239	0.00831593
5	GO:0035173	MF	histone kinase activity	5/1414	19/37389	0.000573105	0.00831593
7	GO:0060485	BP	mesenchyme development	7/1414	39/37389	0.000579888	0.00839704
7	GO:0046596	BP	regulation of viral entry into host cell	7/1414	39/37389	0.000579888	0.00839704
7	GO:1990752	CC	microtubule end	7/1414	39/37389	0.000579888	0.00839704
9	GO:0010812	BP	negative regulation of cell-substrate adhesion	9/1414	63/37389	0.000580376	0.00839836
25	GO:0048511	BP	rhythmic process	25/1414	319/37389	0.000588963	0.00851678
34	GO:0019932	BP	second-messenger-mediated signaling	34/1414	477/37389	0.000597669	0.00863677
20	GO:0008514	MF	organic anion transmembrane transporter activity	20/1414	228/37389	0.000603026	0.00870227
8	GO:0032677	BP	regulation of interleukin-8 production	8/1414	51/37389	0.000614206	0.00884548
8	GO:0043542	BP	endothelial cell migration	8/1414	51/37389	0.000614206	0.00884548
8	GO:0002224	BP	toll-like receptor signaling pathway	8/1414	51/37389	0.000614206	0.00884548
58	GO:0044255	BP	cellular lipid metabolic process	58/1414	970/37389	0.000617342	0.0088846
12	GO:0016209	MF	antioxidant activity	12/1414	105/37389	0.000623523	0.00896744
16	GO:0008083	MF	growth factor activity	16/1414	167/37389	0.000632777	0.00909434
41	GO:0008047	MF	enzyme activator activity	41/1414	624/37389	0.00064707	0.00929344
6	GO:0031295	BP	T cell costimulation	6/1414	29/37389	0.000650564	0.00931828
6	GO:0008045	BP	motor neuron axon guidance	6/1414	29/37389	0.000650564	0.00931828
6	GO:0033198	BP	response to ATP	6/1414	29/37389	0.000650564	0.00931828
6	GO:0048841	BP	regulation of axon extension involved in axon guidance	6/1414	29/37389	0.000650564	0.00931828
59	GO:0008219	BP	cell death	59/1414	989/37389	0.000670942	0.00959715
36	GO:0009991	BP	response to extracellular stimulus	36/1414	521/37389	0.000674081	0.00963552
7	GO:0045907	BP	positive regulation of vasoconstriction	7/1414	40/37389	0.000680167	0.0097026
7	GO:0008392	MF	arachidonic acid epoxygenase activity	7/1414	40/37389	0.000680167	0.0097026
13	GO:0045177	CC	apical part of cell	13/1414	121/37389	0.000683308	0.00973449
24	GO:0050878	BP	regulation of body fluid levels	24/1414	303/37389	0.000687893	0.0097932
8	GO:0072073	BP	kidney epithelium development	8/1414	52/37389	0.000702095	0.00997522
8	GO:0008542	BP	visual learning	8/1414	52/37389	0.000702095	0.00997522
10	GO:0032642	BP	regulation of chemokine production	10/1414	78/37389	0.000704985	0.0100096
26	GO:0031253	CC	cell projection membrane	26/1414	335/37389	0.000717566	0.0101813
16	GO:0071375	BP	cellular response to peptide hormone stimulus	16/1414	169/37389	0.000720259	0.0102127
23	GO:0032886	BP	regulation of microtubule-based process	23/1414	282/37389	0.000723454	0.0102484
9	GO:0097035	BP	regulation of membrane lipid distribution	9/1414	65/37389	0.000732823	0.01037
13	GO:0045444	BP	fat cell differentiation	13/1414	122/37389	0.000738793	0.0104291
12	GO:0031110	BP	regulation of microtubule polymerization or depolymerization	12/1414	107/37389	0.000739243	0.0104291
5	GO:0060700	BP	regulation of ribonuclease activity	5/1414	20/37389	0.000740457	0.0104291
5	GO:0061162	BP	establishment of monopolar cell polarity	5/1414	20/37389	0.000740457	0.0104291
5	GO:0004089	MF	carbonate dehydratase activity	5/1414	20/37389	0.000740457	0.0104291
5	GO:0043395	MF	heparan sulfate proteoglycan binding	5/1414	20/37389	0.000740457	0.0104291
5	GO:0036041	MF	long-chain fatty acid binding	5/1414	20/37389	0.000740457	0.0104291
23	GO:0000287	MF	magnesium ion binding	23/1414	283/37389	0.000740983	0.0104295
26	GO:0043434	BP	response to peptide hormone	26/1414	338/37389	0.000763595	0.0107407
16	GO:0008217	BP	regulation of blood pressure	16/1414	170/37389	0.000767734	0.0107917
23	GO:0043547	BP	positive regulation of GTPase activity	23/1414	285/37389	0.000780187	0.0109525
10	GO:0033293	MF	monocarboxylic acid binding	10/1414	79/37389	0.000780208	0.0109525
6	GO:0002691	BP	regulation of cellular extravasation	6/1414	30/37389	0.000787387	0.0110386
6	GO:0046006	BP	regulation of activated T cell proliferation	6/1414	30/37389	0.000787387	0.0110386
4	GO:0051764	BP	actin crosslink formation	4/1414	12/37389	0.000790128	0.0110404
4	GO:0061548	BP	ganglion development	4/1414	12/37389	0.000790128	0.0110404
4	GO:0060484	BP	lung-associated mesenchyme development	4/1414	12/37389	0.000790128	0.0110404
4	GO:0044327	CC	dendritic spine head	4/1414	12/37389	0.000790128	0.0110404
4	GO:0000942	CC	condensed nuclear chromosome outer kinetochore	4/1414	12/37389	0.000790128	0.0110404
8	GO:0001755	BP	neural crest cell migration	8/1414	53/37389	0.000799831	0.0111538
8	GO:0002763	BP	positive regulation of myeloid leukocyte differentiation	8/1414	53/37389	0.000799831	0.0111538
8	GO:0070330	MF	aromatase activity	8/1414	53/37389	0.000799831	0.0111538
12	GO:0008277	BP	regulation of G protein-coupled receptor signaling pathway	12/1414	108/37389	0.000803518	0.0111905
12	GO:0016712	MF	oxidoreductase activity, acting on paired donors, with incorporation or reduction of molecular oxygen, reduced flavin or flavoprotein as one donor, and incorporation of one atom of oxygen	12/1414	108/37389	0.000803518	0.0111905
9	GO:0050818	BP	regulation of coagulation	9/1414	66/37389	0.00082045	0.0114112
9	GO:0060348	BP	bone development	9/1414	66/37389	0.00082045	0.0114112
11	GO:0008306	BP	associative learning	11/1414	94/37389	0.000849551	0.011803
21	GO:0070838	BP	divalent metal ion transport	21/1414	256/37389	0.000849735	0.011803
10	GO:0030510	BP	regulation of BMP signaling pathway	10/1414	80/37389	0.000861907	0.0119485
10	GO:0051492	BP	regulation of stress fiber assembly	10/1414	80/37389	0.000861907	0.0119485
19	GO:0045665	BP	negative regulation of neuron differentiation	19/1414	217/37389	0.000864666	0.0119789
20	GO:0007507	BP	heart development	20/1414	238/37389	0.000882226	0.0122141
31	GO:0001228	MF	DNA-binding transcription activator activity, RNA polymerase II-specific	31/1414	437/37389	0.000887722	0.0122742
31	GO:0001216	MF	DNA-binding transcription activator activity	31/1414	437/37389	0.000887722	0.0122742
8	GO:0009925	CC	basal plasma membrane	8/1414	54/37389	0.0009082	0.0125409
9	GO:0048015	BP	phosphatidylinositol-mediated signaling	9/1414	67/37389	0.000916409	0.012646
7	GO:0090303	BP	positive regulation of wound healing	7/1414	42/37389	0.000921683	0.0127104
5	GO:0070208	BP	protein heterotrimerization	5/1414	21/37389	0.00094176	0.0129451
5	GO:0061339	BP	establishment or maintenance of monopolar cell polarity	5/1414	21/37389	0.00094176	0.0129451
5	GO:0033033	BP	negative regulation of myeloid cell apoptotic process	5/1414	21/37389	0.00094176	0.0129451
5	GO:0051382	BP	kinetochore assembly	5/1414	21/37389	0.00094176	0.0129451
5	GO:0061702	CC	inflammasome complex	5/1414	21/37389	0.00094176	0.0129451
17	GO:0043122	BP	regulation of I-kappaB kinase/NF-kappaB signaling	17/1414	190/37389	0.000944515	0.0129745
6	GO:0031294	BP	lymphocyte costimulation	6/1414	31/37389	0.000945387	0.012978
10	GO:0015914	BP	phospholipid transport	10/1414	81/37389	0.000950498	0.0130257
14	GO:0097746	BP	regulation of blood vessel diameter	14/1414	141/37389	0.000951423	0.0130257
14	GO:0035296	BP	regulation of tube diameter	14/1414	141/37389	0.000951423	0.0130257
3	GO:0150146	BP	cell junction disassembly	3/1414	6/37389	0.000990652	0.0133564
3	GO:0043589	BP	skin morphogenesis	3/1414	6/37389	0.000990652	0.0133564
3	GO:0043615	BP	astrocyte cell migration	3/1414	6/37389	0.000990652	0.0133564
3	GO:0007171	BP	activation of transmembrane receptor protein tyrosine kinase activity	3/1414	6/37389	0.000990652	0.0133564
3	GO:0043376	BP	regulation of CD8-positive, alpha-beta T cell differentiation	3/1414	6/37389	0.000990652	0.0133564
3	GO:0043305	BP	negative regulation of mast cell degranulation	3/1414	6/37389	0.000990652	0.0133564
3	GO:0050942	BP	positive regulation of pigment cell differentiation	3/1414	6/37389	0.000990652	0.0133564
3	GO:0043313	BP	regulation of neutrophil degranulation	3/1414	6/37389	0.000990652	0.0133564
3	GO:0048087	BP	positive regulation of developmental pigmentation	3/1414	6/37389	0.000990652	0.0133564
3	GO:0014012	BP	peripheral nervous system axon regeneration	3/1414	6/37389	0.000990652	0.0133564
3	GO:0036089	BP	cleavage furrow formation	3/1414	6/37389	0.000990652	0.0133564
3	GO:0043497	BP	regulation of protein heterodimerization activity	3/1414	6/37389	0.000990652	0.0133564
3	GO:0045634	BP	regulation of melanocyte differentiation	3/1414	6/37389	0.000990652	0.0133564
3	GO:0005587	CC	collagen type IV trimer	3/1414	6/37389	0.000990652	0.0133564
3	GO:0044326	CC	dendritic spine neck	3/1414	6/37389	0.000990652	0.0133564
3	GO:0098651	CC	basement membrane collagen trimer	3/1414	6/37389	0.000990652	0.0133564
3	GO:0098642	CC	network-forming collagen trimer	3/1414	6/37389	0.000990652	0.0133564
3	GO:0022889	MF	serine transmembrane transporter activity	3/1414	6/37389	0.000990652	0.0133564
3	GO:0031749	MF	D2 dopamine receptor binding	3/1414	6/37389	0.000990652	0.0133564
3	GO:0019966	MF	interleukin-1 binding	3/1414	6/37389	0.000990652	0.0133564
14	GO:0035150	BP	regulation of tube size	14/1414	142/37389	0.00101947	0.0137274
8	GO:2000107	BP	negative regulation of leukocyte apoptotic process	8/1414	55/37389	0.00102802	0.0138249
8	GO:0032233	BP	positive regulation of actin filament bundle assembly	8/1414	55/37389	0.00102802	0.0138249
25	GO:0032870	BP	cellular response to hormone stimulus	25/1414	326/37389	0.0010454	0.0140497
7	GO:0052372	BP	modulation by symbiont of entry into host	7/1414	43/37389	0.00106537	0.0143
7	GO:0090307	BP	mitotic spindle assembly	7/1414	43/37389	0.00106537	0.0143
226	GO:0009889	BP	regulation of biosynthetic process	226/1414	4868/37389	0.00108631	0.0145718
14	GO:1903169	BP	regulation of calcium ion transmembrane transport	14/1414	143/37389	0.00109156	0.0146329
26	GO:0032990	BP	cell part morphogenesis	26/1414	351/37389	0.00109415	0.0146489
26	GO:0032989	BP	cellular component morphogenesis	26/1414	351/37389	0.00109415	0.0146489
4	GO:0042554	BP	superoxide anion generation	4/1414	13/37389	0.00110722	0.0147492
4	GO:0048070	BP	regulation of developmental pigmentation	4/1414	13/37389	0.00110722	0.0147492
4	GO:0032693	BP	negative regulation of interleukin-10 production	4/1414	13/37389	0.00110722	0.0147492
4	GO:0040037	BP	negative regulation of fibroblast growth factor receptor signaling pathway	4/1414	13/37389	0.00110722	0.0147492
4	GO:0060740	BP	prostate gland epithelium morphogenesis	4/1414	13/37389	0.00110722	0.0147492
4	GO:0006268	BP	DNA unwinding involved in DNA replication	4/1414	13/37389	0.00110722	0.0147492
4	GO:0045779	BP	negative regulation of bone resorption	4/1414	13/37389	0.00110722	0.0147492
4	GO:1905564	BP	positive regulation of vascular endothelial cell proliferation	4/1414	13/37389	0.00110722	0.0147492
30	GO:0051346	BP	negative regulation of hydrolase activity	30/1414	422/37389	0.00112151	0.014927
6	GO:0010922	BP	positive regulation of phosphatase activity	6/1414	32/37389	0.00112667	0.0149518
6	GO:0046636	BP	negative regulation of alpha-beta T cell activation	6/1414	32/37389	0.00112667	0.0149518
6	GO:0051154	BP	negative regulation of striated muscle cell differentiation	6/1414	32/37389	0.00112667	0.0149518
6	GO:0032816	BP	positive regulation of natural killer cell activation	6/1414	32/37389	0.00112667	0.0149518
48	GO:0046982	MF	protein heterodimerization activity	48/1414	778/37389	0.00113082	0.0149973
8	GO:0007200	BP	phospholipase C-activating G protein-coupled receptor signaling pathway	8/1414	56/37389	0.00116014	0.015367
8	GO:1902041	BP	regulation of extrinsic apoptotic signaling pathway via death domain receptors	8/1414	56/37389	0.00116014	0.015367
18	GO:0032388	BP	positive regulation of intracellular transport	18/1414	204/37389	0.001175	0.015554
5	GO:0002335	BP	mature B cell differentiation	5/1414	22/37389	0.00118105	0.015595
5	GO:0032303	BP	regulation of icosanoid secretion	5/1414	22/37389	0.00118105	0.015595
5	GO:0034123	BP	positive regulation of toll-like receptor signaling pathway	5/1414	22/37389	0.00118105	0.015595
5	GO:0045992	BP	negative regulation of embryonic development	5/1414	22/37389	0.00118105	0.015595
105	GO:0006357	BP	regulation of transcription by RNA polymerase II	105/1414	2026/37389	0.00118295	0.0156104
19	GO:0090276	BP	regulation of peptide hormone secretion	19/1414	226/37389	0.00119857	0.0158028
12	GO:0051651	BP	maintenance of location in cell	12/1414	113/37389	0.00119903	0.0158028
7	GO:0071300	BP	cellular response to retinoic acid	7/1414	44/37389	0.00122607	0.016119
7	GO:0040001	BP	establishment of mitotic spindle localization	7/1414	44/37389	0.00122607	0.016119
7	GO:0032069	BP	regulation of nuclease activity	7/1414	44/37389	0.00122607	0.016119
7	GO:0072698	BP	protein localization to microtubule cytoskeleton	7/1414	44/37389	0.00122607	0.016119
92	GO:0016772	MF	transferase activity, transferring phosphorus-containing groups	92/1414	1736/37389	0.0012302	0.0161632
20	GO:0008202	BP	steroid metabolic process	20/1414	246/37389	0.00124662	0.0163687
9	GO:0051785	BP	positive regulation of nuclear division	9/1414	70/37389	0.00126016	0.016526
9	GO:0032507	BP	maintenance of protein location in cell	9/1414	70/37389	0.00126016	0.016526
58	GO:0098805	CC	whole membrane	58/1414	994/37389	0.00127694	0.016715
117	GO:0006793	BP	phosphorus metabolic process	117/1414	2306/37389	0.00128319	0.0167864
12	GO:0051282	BP	regulation of sequestering of calcium ion	12/1414	114/37389	0.00129485	0.0169179
12	GO:0051963	BP	regulation of synapse assembly	12/1414	114/37389	0.00129485	0.0169179
8	GO:0043388	BP	positive regulation of DNA binding	8/1414	57/37389	0.00130545	0.0170249
8	GO:0007632	BP	visual behavior	8/1414	57/37389	0.00130545	0.0170249
8	GO:0035306	BP	positive regulation of dephosphorylation	8/1414	57/37389	0.00130545	0.0170249
11	GO:0006022	BP	aminoglycan metabolic process	11/1414	99/37389	0.00130752	0.0170414
18	GO:0019902	MF	phosphatase binding	18/1414	208/37389	0.0013217	0.0172155
221	GO:0031326	BP	regulation of cellular biosynthetic process	221/1414	4776/37389	0.00132653	0.0172677
6	GO:2000648	BP	positive regulation of stem cell proliferation	6/1414	33/37389	0.00133343	0.0173256
6	GO:0097431	CC	mitotic spindle pole	6/1414	33/37389	0.00133343	0.0173256
6	GO:0140326	MF	ATPase-coupled intramembrane lipid transporter activity	6/1414	33/37389	0.00133343	0.0173256
13	GO:0045069	BP	regulation of viral genome replication	13/1414	130/37389	0.00133461	0.0173303
24	GO:0048732	BP	gland development	24/1414	311/37389	0.00136524	0.0177171
9	GO:0018108	BP	peptidyl-tyrosine phosphorylation	9/1414	71/37389	0.00139544	0.0179419
9	GO:0048017	BP	inositol lipid-mediated signaling	9/1414	71/37389	0.00139544	0.0179419
93	GO:0009890	BP	negative regulation of biosynthetic process	93/1414	1771/37389	0.00139558	0.0179419
12	GO:2001243	BP	negative regulation of intrinsic apoptotic signaling pathway	12/1414	115/37389	0.00139691	0.0179419
7	GO:0051294	BP	establishment of spindle orientation	7/1414	45/37389	0.00140513	0.0179419
7	GO:0036230	BP	granulocyte activation	7/1414	45/37389	0.00140513	0.0179419
7	GO:0032814	BP	regulation of natural killer cell activation	7/1414	45/37389	0.00140513	0.0179419
7	GO:1905207	BP	regulation of cardiocyte differentiation	7/1414	45/37389	0.00140513	0.0179419
18	GO:0035295	BP	tube development	18/1414	210/37389	0.00141319	0.0179419
14	GO:0048568	BP	embryonic organ development	14/1414	147/37389	0.00142415	0.0179419
21	GO:0072511	BP	divalent inorganic cation transport	21/1414	259/37389	0.00142828	0.0179419
2	GO:0060101	BP	negative regulation of phagocytosis, engulfment	2/1414	2/37389	0.00142927	0.0179419
2	GO:0036018	BP	cellular response to erythropoietin	2/1414	2/37389	0.00142927	0.0179419
2	GO:0036017	BP	response to erythropoietin	2/1414	2/37389	0.00142927	0.0179419
2	GO:0032310	BP	prostaglandin secretion	2/1414	2/37389	0.00142927	0.0179419
2	GO:0038098	BP	sequestering of BMP from receptor via BMP binding	2/1414	2/37389	0.00142927	0.0179419
2	GO:0002644	BP	negative regulation of tolerance induction	2/1414	2/37389	0.00142927	0.0179419
2	GO:0034287	BP	detection of monosaccharide stimulus	2/1414	2/37389	0.00142927	0.0179419
2	GO:0061870	BP	positive regulation of hepatic stellate cell migration	2/1414	2/37389	0.00142927	0.0179419
2	GO:0110089	BP	regulation of hippocampal neuron apoptotic process	2/1414	2/37389	0.00142927	0.0179419
2	GO:0042496	BP	detection of diacyl bacterial lipopeptide	2/1414	2/37389	0.00142927	0.0179419
2	GO:0070489	BP	T cell aggregation	2/1414	2/37389	0.00142927	0.0179419
2	GO:0070488	BP	neutrophil aggregation	2/1414	2/37389	0.00142927	0.0179419
2	GO:1904844	BP	response to L-glutamine	2/1414	2/37389	0.00142927	0.0179419
2	GO:1904845	BP	cellular response to L-glutamine	2/1414	2/37389	0.00142927	0.0179419
2	GO:2001183	BP	negative regulation of interleukin-12 secretion	2/1414	2/37389	0.00142927	0.0179419
2	GO:2000307	BP	regulation of tumor necrosis factor (ligand) superfamily member 11 production	2/1414	2/37389	0.00142927	0.0179419
2	GO:0034125	BP	negative regulation of MyD88-dependent toll-like receptor signaling pathway	2/1414	2/37389	0.00142927	0.0179419
2	GO:0060177	BP	regulation of angiotensin metabolic process	2/1414	2/37389	0.00142927	0.0179419
2	GO:0002605	BP	negative regulation of dendritic cell antigen processing and presentation	2/1414	2/37389	0.00142927	0.0179419
2	GO:0045081	BP	negative regulation of interleukin-10 biosynthetic process	2/1414	2/37389	0.00142927	0.0179419
2	GO:0090222	BP	centrosome-templated microtubule nucleation	2/1414	2/37389	0.00142927	0.0179419
2	GO:0009732	BP	detection of hexose stimulus	2/1414	2/37389	0.00142927	0.0179419
2	GO:0009730	BP	detection of carbohydrate stimulus	2/1414	2/37389	0.00142927	0.0179419
2	GO:0061869	BP	regulation of hepatic stellate cell migration	2/1414	2/37389	0.00142927	0.0179419
2	GO:0140039	BP	cell-cell adhesion in response to extracellular stimulus	2/1414	2/37389	0.00142927	0.0179419
2	GO:0071726	BP	cellular response to diacyl bacterial lipopeptide	2/1414	2/37389	0.00142927	0.0179419
2	GO:0051389	BP	inactivation of MAPKK activity	2/1414	2/37389	0.00142927	0.0179419
2	GO:0086098	BP	angiotensin-activated signaling pathway involved in heart process	2/1414	2/37389	0.00142927	0.0179419
2	GO:0051594	BP	detection of glucose	2/1414	2/37389	0.00142927	0.0179419
2	GO:0005862	CC	muscle thin filament tropomyosin	2/1414	2/37389	0.00142927	0.0179419
2	GO:0005584	CC	collagen type I trimer	2/1414	2/37389	0.00142927	0.0179419
2	GO:0043259	CC	laminin-10 complex	2/1414	2/37389	0.00142927	0.0179419
2	GO:0071065	CC	alpha9-beta1 integrin-vascular cell adhesion molecule-1 complex	2/1414	2/37389	0.00142927	0.0179419
195	GO:0016787	MF	hydrolase activity	195/1414	4151/37389	0.00139191	0.0179419
2	GO:1903981	MF	enterobactin binding	2/1414	2/37389	0.00142927	0.0179419
2	GO:0019770	MF	IgG receptor activity	2/1414	2/37389	0.00142927	0.0179419
2	GO:0034988	MF	Fc-gamma receptor I complex binding	2/1414	2/37389	0.00142927	0.0179419
2	GO:0035730	MF	S-nitrosoglutathione binding	2/1414	2/37389	0.00142927	0.0179419
2	GO:0035731	MF	dinitrosyl-iron complex binding	2/1414	2/37389	0.00142927	0.0179419
2	GO:0031722	MF	hemoglobin beta binding	2/1414	2/37389	0.00142927	0.0179419
2	GO:0004373	MF	glycogen (starch) synthase activity	2/1414	2/37389	0.00142927	0.0179419
2	GO:0005017	MF	platelet-derived growth factor-activated receptor activity	2/1414	2/37389	0.00142927	0.0179419
2	GO:0038025	MF	reelin receptor activity	2/1414	2/37389	0.00142927	0.0179419
2	GO:0016403	MF	dimethylargininase activity	2/1414	2/37389	0.00142927	0.0179419
13	GO:0043123	BP	positive regulation of I-kappaB kinase/NF-kappaB signaling	13/1414	131/37389	0.00143138	0.0179577
24	GO:0043903	BP	regulation of symbiotic process	24/1414	314/37389	0.00143477	0.0179896
5	GO:0048147	BP	negative regulation of fibroblast proliferation	5/1414	23/37389	0.00146249	0.0183262
22	GO:0046883	BP	regulation of hormone secretion	22/1414	284/37389	0.00149349	0.0187036
4	GO:0032691	BP	negative regulation of interleukin-1 beta production	4/1414	14/37389	0.00150389	0.0187228
4	GO:0018158	BP	protein oxidation	4/1414	14/37389	0.00150389	0.0187228
4	GO:1903055	BP	positive regulation of extracellular matrix organization	4/1414	14/37389	0.00150389	0.0187228
4	GO:0046851	BP	negative regulation of bone remodeling	4/1414	14/37389	0.00150389	0.0187228
4	GO:0030502	BP	negative regulation of bone mineralization	4/1414	14/37389	0.00150389	0.0187228
4	GO:1900016	BP	negative regulation of cytokine production involved in inflammatory response	4/1414	14/37389	0.00150389	0.0187228
4	GO:0050918	BP	positive chemotaxis	4/1414	14/37389	0.00150389	0.0187228
4	GO:0034362	CC	low-density lipoprotein particle	4/1414	14/37389	0.00150389	0.0187228
4	GO:0008574	MF	ATP-dependent microtubule motor activity, plus-end-directed	4/1414	14/37389	0.00150389	0.0187228
12	GO:0032091	BP	negative regulation of protein binding	12/1414	116/37389	0.00150553	0.0187322
11	GO:0071901	BP	negative regulation of protein serine/threonine kinase activity	11/1414	101/37389	0.00153996	0.0191043
9	GO:0051258	BP	protein polymerization	9/1414	72/37389	0.00154216	0.0191204
24	GO:1903829	BP	positive regulation of cellular protein localization	24/1414	318/37389	0.00155702	0.0192933
45	GO:0061024	BP	membrane organization	45/1414	729/37389	0.00155936	0.019311
6	GO:2000191	BP	regulation of fatty acid transport	6/1414	34/37389	0.00156792	0.0193943
6	GO:2000406	BP	positive regulation of T cell migration	6/1414	34/37389	0.00156792	0.0193943
7	GO:0002686	BP	negative regulation of leukocyte migration	7/1414	46/37389	0.00160396	0.0197706
7	GO:0001837	BP	epithelial to mesenchymal transition	7/1414	46/37389	0.00160396	0.0197706
7	GO:0140303	MF	intramembrane lipid transporter activity	7/1414	46/37389	0.00160396	0.0197706
8	GO:0007080	BP	mitotic metaphase plate congression	8/1414	59/37389	0.00163934	0.0201714
8	GO:2000378	BP	negative regulation of reactive oxygen species metabolic process	8/1414	59/37389	0.00163934	0.0201714
8	GO:0015179	MF	L-amino acid transmembrane transporter activity	8/1414	59/37389	0.00163934	0.0201714
10	GO:1905954	BP	positive regulation of lipid localization	10/1414	87/37389	0.00165204	0.0203041
10	GO:0002218	BP	activation of innate immune response	10/1414	87/37389	0.00165204	0.0203041
15	GO:0000075	BP	cell cycle checkpoint	15/1414	166/37389	0.00166278	0.0204222
3	GO:0002295	BP	T-helper cell lineage commitment	3/1414	7/37389	0.00168485	0.0204222
3	GO:0072672	BP	neutrophil extravasation	3/1414	7/37389	0.00168485	0.0204222
3	GO:0045346	BP	regulation of MHC class II biosynthetic process	3/1414	7/37389	0.00168485	0.0204222
3	GO:0035795	BP	negative regulation of mitochondrial membrane permeability	3/1414	7/37389	0.00168485	0.0204222
3	GO:0044320	BP	cellular response to leptin stimulus	3/1414	7/37389	0.00168485	0.0204222
3	GO:0044837	BP	actomyosin contractile ring organization	3/1414	7/37389	0.00168485	0.0204222
3	GO:0040038	BP	polar body extrusion after meiotic divisions	3/1414	7/37389	0.00168485	0.0204222
3	GO:1904177	BP	regulation of adipose tissue development	3/1414	7/37389	0.00168485	0.0204222
3	GO:0033029	BP	regulation of neutrophil apoptotic process	3/1414	7/37389	0.00168485	0.0204222
3	GO:0000915	BP	actomyosin contractile ring assembly	3/1414	7/37389	0.00168485	0.0204222
3	GO:2001187	BP	positive regulation of CD8-positive, alpha-beta T cell activation	3/1414	7/37389	0.00168485	0.0204222
3	GO:0000912	BP	assembly of actomyosin apparatus involved in cytokinesis	3/1414	7/37389	0.00168485	0.0204222
3	GO:2000501	BP	regulation of natural killer cell chemotaxis	3/1414	7/37389	0.00168485	0.0204222
3	GO:0050861	BP	positive regulation of B cell receptor signaling pathway	3/1414	7/37389	0.00168485	0.0204222
3	GO:1902715	BP	positive regulation of interferon-gamma secretion	3/1414	7/37389	0.00168485	0.0204222
3	GO:0050701	BP	interleukin-1 secretion	3/1414	7/37389	0.00168485	0.0204222
3	GO:0016321	BP	female meiosis chromosome segregation	3/1414	7/37389	0.00168485	0.0204222
3	GO:0032612	BP	interleukin-1 production	3/1414	7/37389	0.00168485	0.0204222
3	GO:0032611	BP	interleukin-1 beta production	3/1414	7/37389	0.00168485	0.0204222
3	GO:0032059	CC	bleb	3/1414	7/37389	0.00168485	0.0204222
3	GO:0072557	CC	IPAF inflammasome complex	3/1414	7/37389	0.00168485	0.0204222
3	GO:0019864	MF	IgG binding	3/1414	7/37389	0.00168485	0.0204222
3	GO:0035662	MF	Toll-like receptor 4 binding	3/1414	7/37389	0.00168485	0.0204222
17	GO:0031960	BP	response to corticosteroid	17/1414	193/37389	0.00169835	0.0205739
14	GO:0034284	BP	response to monosaccharide	14/1414	150/37389	0.00172572	0.0208935
19	GO:1990778	BP	protein localization to cell periphery	19/1414	235/37389	0.00175038	0.02118
5	GO:2000193	BP	positive regulation of fatty acid transport	5/1414	24/37389	0.00179033	0.0216139
5	GO:0002724	BP	regulation of T cell cytokine production	5/1414	24/37389	0.00179033	0.0216139
17	GO:0008194	MF	UDP-glycosyltransferase activity	17/1414	195/37389	0.00178948	0.0216139
5	GO:0140103	MF	catalytic activity, acting on a glycoprotein	5/1414	24/37389	0.00179033	0.0216139
10	GO:0001843	BP	neural tube closure	10/1414	88/37389	0.00180184	0.021728
10	GO:0017144	BP	drug metabolic process	10/1414	88/37389	0.00180184	0.021728
7	GO:0045620	BP	negative regulation of lymphocyte differentiation	7/1414	47/37389	0.00182399	0.0219576
7	GO:0043536	BP	positive regulation of blood vessel endothelial cell migration	7/1414	47/37389	0.00182399	0.0219576
7	GO:0002720	BP	positive regulation of cytokine production involved in immune response	7/1414	47/37389	0.00182399	0.0219576
6	GO:0070527	BP	platelet aggregation	6/1414	35/37389	0.00183249	0.0219971
6	GO:0045721	BP	negative regulation of gluconeogenesis	6/1414	35/37389	0.00183249	0.0219971
6	GO:0048662	BP	negative regulation of smooth muscle cell proliferation	6/1414	35/37389	0.00183249	0.0219971
6	GO:0071715	BP	icosanoid transport	6/1414	35/37389	0.00183249	0.0219971
6	GO:1901571	BP	fatty acid derivative transport	6/1414	35/37389	0.00183249	0.0219971
14	GO:0044306	CC	neuron projection terminus	14/1414	151/37389	0.00183732	0.0220426
9	GO:0018212	BP	peptidyl-tyrosine modification	9/1414	74/37389	0.00187268	0.0224413
9	GO:0032890	BP	regulation of organic acid transport	9/1414	74/37389	0.00187268	0.0224413
28	GO:0007267	BP	cell-cell signaling	28/1414	394/37389	0.00192291	0.0230302
4	GO:0046209	BP	nitric oxide metabolic process	4/1414	15/37389	0.00198969	0.0237225
4	GO:0033089	BP	positive regulation of T cell differentiation in thymus	4/1414	15/37389	0.00198969	0.0237225
4	GO:0036336	BP	dendritic cell migration	4/1414	15/37389	0.00198969	0.0237225
4	GO:0002726	BP	positive regulation of T cell cytokine production	4/1414	15/37389	0.00198969	0.0237225
4	GO:0002446	BP	neutrophil mediated immunity	4/1414	15/37389	0.00198969	0.0237225
4	GO:0033314	BP	mitotic DNA replication checkpoint	4/1414	15/37389	0.00198969	0.0237225
4	GO:0038191	MF	neuropilin binding	4/1414	15/37389	0.00198969	0.0237225
13	GO:0045165	BP	cell fate commitment	13/1414	136/37389	0.00200682	0.0239132
12	GO:0000187	BP	activation of MAPK activity	12/1414	120/37389	0.00201192	0.0239605
8	GO:0014068	BP	positive regulation of phosphatidylinositol 3-kinase signaling	8/1414	61/37389	0.00203737	0.0242226
8	GO:0010677	BP	negative regulation of cellular carbohydrate metabolic process	8/1414	61/37389	0.00203737	0.0242226
8	GO:0043292	CC	contractile fiber	8/1414	61/37389	0.00203737	0.0242226
9	GO:0048863	BP	stem cell differentiation	9/1414	75/37389	0.00205791	0.0244489
203	GO:0019219	BP	regulation of nucleobase-containing compound metabolic process	203/1414	4376/37389	0.00205872	0.0244489
7	GO:0035094	BP	response to nicotine	7/1414	48/37389	0.00206673	0.0245302
20	GO:2000116	BP	regulation of cysteine-type endopeptidase activity	20/1414	249/37389	0.00206962	0.0245507
14	GO:0097193	BP	intrinsic apoptotic signaling pathway	14/1414	153/37389	0.00207853	0.0246426
17	GO:1901888	BP	regulation of cell junction assembly	17/1414	200/37389	0.00209127	0.0247658
17	GO:0005516	MF	calmodulin binding	17/1414	200/37389	0.00209127	0.0247658
15	GO:0071695	BP	anatomical structure maturation	15/1414	170/37389	0.00210094	0.0248525
15	GO:0004222	MF	metalloendopeptidase activity	15/1414	170/37389	0.00210094	0.0248525
6	GO:0045581	BP	negative regulation of T cell differentiation	6/1414	36/37389	0.00212951	0.0251201
6	GO:1904037	BP	positive regulation of epithelial cell apoptotic process	6/1414	36/37389	0.00212951	0.0251201
6	GO:0043114	BP	regulation of vascular permeability	6/1414	36/37389	0.00212951	0.0251201
6	GO:0008608	BP	attachment of spindle microtubules to kinetochore	6/1414	36/37389	0.00212951	0.0251201
6	GO:1900271	BP	regulation of long-term synaptic potentiation	6/1414	36/37389	0.00212951	0.0251201
13	GO:1902806	BP	regulation of cell cycle G1/S phase transition	13/1414	137/37389	0.00214214	0.025255
40	GO:0055114	BP	oxidation-reduction process	40/1414	637/37389	0.00216708	0.0254146
18	GO:0007187	BP	G protein-coupled receptor signaling pathway, coupled to cyclic nucleotide second messenger	18/1414	221/37389	0.00216841	0.0254146
5	GO:0048535	BP	lymph node development	5/1414	25/37389	0.00216891	0.0254146
5	GO:0045742	BP	positive regulation of epidermal growth factor receptor signaling pathway	5/1414	25/37389	0.00216891	0.0254146
5	GO:1903010	BP	regulation of bone development	5/1414	25/37389	0.00216891	0.0254146
5	GO:1901186	BP	positive regulation of ERBB signaling pathway	5/1414	25/37389	0.00216891	0.0254146
5	GO:0001569	BP	branching involved in blood vessel morphogenesis	5/1414	25/37389	0.00216891	0.0254146
5	GO:0043302	BP	positive regulation of leukocyte degranulation	5/1414	25/37389	0.00216891	0.0254146
5	GO:0001891	CC	phagocytic cup	5/1414	25/37389	0.00216891	0.0254146
5	GO:0050780	MF	dopamine receptor binding	5/1414	25/37389	0.00216891	0.0254146
103	GO:0046983	MF	protein dimerization activity	103/1414	2023/37389	0.0022034	0.0257902
9	GO:0051216	BP	cartilage development	9/1414	76/37389	0.00225746	0.02635
9	GO:0030203	BP	glycosaminoglycan metabolic process	9/1414	76/37389	0.00225746	0.02635
9	GO:0051017	BP	actin filament bundle assembly	9/1414	76/37389	0.00225746	0.02635
9	GO:0043535	BP	regulation of blood vessel endothelial cell migration	9/1414	76/37389	0.00225746	0.02635
8	GO:0032154	CC	cleavage furrow	8/1414	62/37389	0.00226298	0.0263997
13	GO:0046887	BP	positive regulation of hormone secretion	13/1414	138/37389	0.00228487	0.0266404
7	GO:0015807	BP	L-amino acid transport	7/1414	49/37389	0.00233368	0.0271496
7	GO:1901264	BP	carbohydrate derivative transport	7/1414	49/37389	0.00233368	0.0271496
14	GO:0001894	BP	tissue homeostasis	14/1414	155/37389	0.00234537	0.0272705
23	GO:0097060	CC	synaptic membrane	23/1414	311/37389	0.00238194	0.0276806
38	GO:1903827	BP	regulation of cellular protein localization	38/1414	604/37389	0.00240901	0.0279797
13	GO:0045216	BP	cell-cell junction organization	13/1414	139/37389	0.00243531	0.0282696
11	GO:0001910	BP	regulation of leukocyte mediated cytotoxicity	11/1414	107/37389	0.00244721	0.0283922
6	GO:2000249	BP	regulation of actin cytoskeleton reorganization	6/1414	37/37389	0.00246143	0.0284946
6	GO:0002639	BP	positive regulation of immunoglobulin production	6/1414	37/37389	0.00246143	0.0284946
6	GO:0001772	CC	immunological synapse	6/1414	37/37389	0.00246143	0.0284946
6	GO:0031941	CC	filamentous actin	6/1414	37/37389	0.00246143	0.0284946
12	GO:0032479	BP	regulation of type I interferon production	12/1414	123/37389	0.00247682	0.028657
8	GO:0043507	BP	positive regulation of JUN kinase activity	8/1414	63/37389	0.00250772	0.0289828
8	GO:0005544	MF	calcium-dependent phospholipid binding	8/1414	63/37389	0.00250772	0.0289828
10	GO:0060606	BP	tube closure	10/1414	92/37389	0.00251453	0.0290298
10	GO:0050848	BP	regulation of calcium-mediated signaling	10/1414	92/37389	0.00251453	0.0290298
16	GO:0030307	BP	positive regulation of cell growth	16/1414	183/37389	0.00251914	0.0290671
4	GO:0048245	BP	eosinophil chemotaxis	4/1414	16/37389	0.00257404	0.0294273
4	GO:0110150	BP	negative regulation of biomineralization	4/1414	16/37389	0.00257404	0.0294273
4	GO:0090050	BP	positive regulation of cell migration involved in sprouting angiogenesis	4/1414	16/37389	0.00257404	0.0294273
4	GO:0001655	BP	urogenital system development	4/1414	16/37389	0.00257404	0.0294273
4	GO:0032753	BP	positive regulation of interleukin-4 production	4/1414	16/37389	0.00257404	0.0294273
4	GO:0033604	BP	negative regulation of catecholamine secretion	4/1414	16/37389	0.00257404	0.0294273
4	GO:0070168	BP	negative regulation of biomineral tissue development	4/1414	16/37389	0.00257404	0.0294273
4	GO:0014912	BP	negative regulation of smooth muscle cell migration	4/1414	16/37389	0.00257404	0.0294273
4	GO:1904752	BP	regulation of vascular associated smooth muscle cell migration	4/1414	16/37389	0.00257404	0.0294273
4	GO:0032331	BP	negative regulation of chondrocyte differentiation	4/1414	16/37389	0.00257404	0.0294273
4	GO:0042581	CC	specific granule	4/1414	16/37389	0.00257404	0.0294273
4	GO:0032133	CC	chromosome passenger complex	4/1414	16/37389	0.00257404	0.0294273
4	GO:0001527	CC	microfibril	4/1414	16/37389	0.00257404	0.0294273
4	GO:0050664	MF	oxidoreductase activity, acting on NAD(P)H, oxygen as acceptor	4/1414	16/37389	0.00257404	0.0294273
4	GO:0101020	MF	estrogen 16-alpha-hydroxylase activity	4/1414	16/37389	0.00257404	0.0294273
4	GO:0050431	MF	transforming growth factor beta binding	4/1414	16/37389	0.00257404	0.0294273
13	GO:2001251	BP	negative regulation of chromosome organization	13/1414	140/37389	0.00259377	0.0294906
5	GO:0030947	BP	regulation of vascular endothelial growth factor receptor signaling pathway	5/1414	26/37389	0.0026026	0.0294906
5	GO:0046597	BP	negative regulation of viral entry into host cell	5/1414	26/37389	0.0026026	0.0294906
5	GO:0042698	BP	ovulation cycle	5/1414	26/37389	0.0026026	0.0294906
114	GO:0006796	BP	phosphate-containing compound metabolic process	114/1414	2278/37389	0.00260366	0.0294906
3	GO:2000318	BP	positive regulation of T-helper 17 type immune response	3/1414	8/37389	0.00262005	0.0294906
3	GO:0071493	BP	cellular response to UV-B	3/1414	8/37389	0.00262005	0.0294906
3	GO:1901201	BP	regulation of extracellular matrix assembly	3/1414	8/37389	0.00262005	0.0294906
3	GO:0051503	BP	adenine nucleotide transport	3/1414	8/37389	0.00262005	0.0294906
3	GO:0043373	BP	CD4-positive, alpha-beta T cell lineage commitment	3/1414	8/37389	0.00262005	0.0294906
3	GO:0033007	BP	negative regulation of mast cell activation involved in immune response	3/1414	8/37389	0.00262005	0.0294906
3	GO:0045906	BP	negative regulation of vasoconstriction	3/1414	8/37389	0.00262005	0.0294906
3	GO:2001046	BP	positive regulation of integrin-mediated signaling pathway	3/1414	8/37389	0.00262005	0.0294906
3	GO:0015868	BP	purine ribonucleotide transport	3/1414	8/37389	0.00262005	0.0294906
3	GO:0002674	BP	negative regulation of acute inflammatory response	3/1414	8/37389	0.00262005	0.0294906
3	GO:0031652	BP	positive regulation of heat generation	3/1414	8/37389	0.00262005	0.0294906
3	GO:1902284	BP	neuron projection extension involved in neuron projection guidance	3/1414	8/37389	0.00262005	0.0294906
3	GO:0048846	BP	axon extension involved in axon guidance	3/1414	8/37389	0.00262005	0.0294906
3	GO:0000052	BP	citrulline metabolic process	3/1414	8/37389	0.00262005	0.0294906
3	GO:1902713	BP	regulation of interferon-gamma secretion	3/1414	8/37389	0.00262005	0.0294906
3	GO:0050932	BP	regulation of pigment cell differentiation	3/1414	8/37389	0.00262005	0.0294906
3	GO:0150078	BP	positive regulation of neuroinflammatory response	3/1414	8/37389	0.00262005	0.0294906
3	GO:0060753	BP	regulation of mast cell chemotaxis	3/1414	8/37389	0.00262005	0.0294906
3	GO:0072718	BP	response to cisplatin	3/1414	8/37389	0.00262005	0.0294906
3	GO:0042587	CC	glycogen granule	3/1414	8/37389	0.00262005	0.0294906
3	GO:0008035	MF	high-density lipoprotein particle binding	3/1414	8/37389	0.00262005	0.0294906
3	GO:0004908	MF	interleukin-1 receptor activity	3/1414	8/37389	0.00262005	0.0294906
3	GO:0016175	MF	superoxide-generating NADPH oxidase activity	3/1414	8/37389	0.00262005	0.0294906
3	GO:0045236	MF	CXCR chemokine receptor binding	3/1414	8/37389	0.00262005	0.0294906
7	GO:0046631	BP	alpha-beta T cell activation	7/1414	50/37389	0.00262642	0.0295151
7	GO:0042743	BP	hydrogen peroxide metabolic process	7/1414	50/37389	0.00262642	0.0295151
7	GO:0042108	BP	positive regulation of cytokine biosynthetic process	7/1414	50/37389	0.00262642	0.0295151
27	GO:0061134	MF	peptidase regulator activity	27/1414	383/37389	0.00262977	0.029537
27	GO:0007389	BP	pattern specification process	27/1414	384/37389	0.00266021	0.0298631
9	GO:2000779	BP	regulation of double-strand break repair	9/1414	78/37389	0.00270258	0.030309
53	GO:0005815	CC	microtubule organizing center	53/1414	917/37389	0.00271584	0.030439
10	GO:0051225	BP	spindle assembly	10/1414	93/37389	0.00272397	0.0305139
13	GO:0050806	BP	positive regulation of synaptic transmission	13/1414	141/37389	0.00276057	0.0308912
8	GO:0030837	BP	negative regulation of actin filament polymerization	8/1414	64/37389	0.00277268	0.0309611
8	GO:0030512	BP	negative regulation of transforming growth factor beta receptor signaling pathway	8/1414	64/37389	0.00277268	0.0309611
8	GO:0030193	BP	regulation of blood coagulation	8/1414	64/37389	0.00277268	0.0309611
8	GO:0005080	MF	protein kinase C binding	8/1414	64/37389	0.00277268	0.0309611
11	GO:0044070	BP	regulation of anion transport	11/1414	109/37389	0.0028313	0.0315989
13	GO:0002020	MF	protease binding	13/1414	142/37389	0.00293603	0.0327506
7	GO:0061035	BP	regulation of cartilage development	7/1414	51/37389	0.00294655	0.0327823
7	GO:1903036	BP	positive regulation of response to wounding	7/1414	51/37389	0.00294655	0.0327823
10	GO:1903825	BP	organic acid transmembrane transport	10/1414	94/37389	0.00294711	0.0327823
10	GO:1905039	BP	carboxylic acid transmembrane transport	10/1414	94/37389	0.00294711	0.0327823
9	GO:0001578	BP	microtubule bundle formation	9/1414	79/37389	0.00294974	0.0327823
9	GO:0061572	BP	actin filament bundle organization	9/1414	79/37389	0.00294974	0.0327823
9	GO:0015171	MF	amino acid transmembrane transporter activity	9/1414	79/37389	0.00294974	0.0327823
51	GO:0012501	BP	programmed cell death	51/1414	881/37389	0.00301155	0.0334516
11	GO:0120034	BP	positive regulation of plasma membrane bounded cell projection assembly	11/1414	110/37389	0.00304076	0.0337406
11	GO:0071456	BP	cellular response to hypoxia	11/1414	110/37389	0.00304076	0.0337406
37	GO:0004857	MF	enzyme inhibitor activity	37/1414	590/37389	0.00304661	0.0337878
8	GO:0045912	BP	negative regulation of carbohydrate metabolic process	8/1414	65/37389	0.00305898	0.0338362
8	GO:1900046	BP	regulation of hemostasis	8/1414	65/37389	0.00305898	0.0338362
8	GO:0140013	BP	meiotic nuclear division	8/1414	65/37389	0.00305898	0.0338362
8	GO:0004601	MF	peroxidase activity	8/1414	65/37389	0.00305898	0.0338362
46	GO:0007049	BP	cell cycle	46/1414	778/37389	0.00306692	0.0339063
5	GO:1901623	BP	regulation of lymphocyte chemotaxis	5/1414	27/37389	0.00309581	0.034172
5	GO:0019724	BP	B cell mediated immunity	5/1414	27/37389	0.00309581	0.034172
5	GO:0061028	BP	establishment of endothelial barrier	5/1414	27/37389	0.00309581	0.034172
16	GO:0007188	BP	adenylate cyclase-modulating G protein-coupled receptor signaling pathway	16/1414	191/37389	0.003203	0.0353182
16	GO:0050796	BP	regulation of insulin secretion	16/1414	191/37389	0.003203	0.0353182
9	GO:0061097	BP	regulation of protein tyrosine kinase activity	9/1414	80/37389	0.0032144	0.0353701
9	GO:0032272	BP	negative regulation of protein polymerization	9/1414	80/37389	0.0032144	0.0353701
12	GO:0005788	CC	endoplasmic reticulum lumen	12/1414	127/37389	0.00322905	0.0354943
22	GO:0035091	MF	phosphatidylinositol binding	22/1414	299/37389	0.00322883	0.0354943
6	GO:0014059	BP	regulation of dopamine secretion	6/1414	39/37389	0.00324	0.0355454
4	GO:0030852	BP	regulation of granulocyte differentiation	4/1414	17/37389	0.0032661	0.0355454
4	GO:0051782	BP	negative regulation of cell division	4/1414	17/37389	0.0032661	0.0355454
4	GO:1904469	BP	positive regulation of tumor necrosis factor secretion	4/1414	17/37389	0.0032661	0.0355454
4	GO:0032735	BP	positive regulation of interleukin-12 production	4/1414	17/37389	0.0032661	0.0355454
4	GO:0072677	BP	eosinophil migration	4/1414	17/37389	0.0032661	0.0355454
4	GO:0035089	BP	establishment of apical/basal cell polarity	4/1414	17/37389	0.0032661	0.0355454
4	GO:0000212	BP	meiotic spindle organization	4/1414	17/37389	0.0032661	0.0355454
4	GO:0005978	BP	glycogen biosynthetic process	4/1414	17/37389	0.0032661	0.0355454
4	GO:0009250	BP	glucan biosynthetic process	4/1414	17/37389	0.0032661	0.0355454
4	GO:0032703	BP	negative regulation of interleukin-2 production	4/1414	17/37389	0.0032661	0.0355454
4	GO:0061005	BP	cell differentiation involved in kidney development	4/1414	17/37389	0.0032661	0.0355454
4	GO:0002719	BP	negative regulation of cytokine production involved in immune response	4/1414	17/37389	0.0032661	0.0355454
24	GO:0002768	BP	immune response-regulating cell surface receptor signaling pathway	24/1414	332/37389	0.00326837	0.0355454
4	GO:0061645	CC	endocytic patch	4/1414	17/37389	0.0032661	0.0355454
4	GO:0030479	CC	actin cortical patch	4/1414	17/37389	0.0032661	0.0355454
11	GO:0016765	MF	transferase activity, transferring alkyl or aryl (other than methyl) groups	11/1414	111/37389	0.0032625	0.0355454
4	GO:0030228	MF	lipoprotein particle receptor activity	4/1414	17/37389	0.0032661	0.0355454
4	GO:0031005	MF	filamin binding	4/1414	17/37389	0.0032661	0.0355454
7	GO:2000404	BP	regulation of T cell migration	7/1414	52/37389	0.00329568	0.0358168
13	GO:1990830	BP	cellular response to leukemia inhibitory factor	13/1414	144/37389	0.00331425	0.0359631
13	GO:1990823	BP	response to leukemia inhibitory factor	13/1414	144/37389	0.00331425	0.0359631
13	GO:0098657	BP	import into cell	13/1414	144/37389	0.00331425	0.0359631
24	GO:0002764	BP	immune response-regulating signaling pathway	24/1414	334/37389	0.00335966	0.0364371
8	GO:0021987	BP	cerebral cortex development	8/1414	66/37389	0.00336774	0.0364873
8	GO:1903845	BP	negative regulation of cellular response to transforming growth factor beta stimulus	8/1414	66/37389	0.00336774	0.0364873
22	GO:0031175	BP	neuron projection development	22/1414	301/37389	0.00338706	0.0366778
52	GO:0006974	BP	cellular response to DNA damage stimulus	52/1414	906/37389	0.00342658	0.0370867
9	GO:0010595	BP	positive regulation of endothelial cell migration	9/1414	81/37389	0.00349739	0.037795
9	GO:0005881	CC	cytoplasmic microtubule	9/1414	81/37389	0.00349739	0.037795
9	GO:0004869	MF	cysteine-type endopeptidase inhibitor activity	9/1414	81/37389	0.00349739	0.037795
19	GO:0001227	MF	DNA-binding transcription repressor activity, RNA polymerase II-specific	19/1414	246/37389	0.00353577	0.0381707
19	GO:0001217	MF	DNA-binding transcription repressor activity	19/1414	246/37389	0.00353577	0.0381707
15	GO:0042113	BP	B cell activation	15/1414	171/37389	0.00357416	0.0385261
5	GO:0032309	BP	icosanoid secretion	5/1414	28/37389	0.00365297	0.0392156
5	GO:0061050	BP	regulation of cell growth involved in cardiac muscle cell development	5/1414	28/37389	0.00365297	0.0392156
5	GO:0042178	BP	xenobiotic catabolic process	5/1414	28/37389	0.00365297	0.0392156
5	GO:0033005	BP	positive regulation of mast cell activation	5/1414	28/37389	0.00365297	0.0392156
5	GO:0002701	BP	negative regulation of production of molecular mediator of immune response	5/1414	28/37389	0.00365297	0.0392156
5	GO:0033081	BP	regulation of T cell differentiation in thymus	5/1414	28/37389	0.00365297	0.0392156
5	GO:0001848	MF	complement binding	5/1414	28/37389	0.00365297	0.0392156
5	GO:0019825	MF	oxygen binding	5/1414	28/37389	0.00365297	0.0392156
7	GO:0070228	BP	regulation of lymphocyte apoptotic process	7/1414	53/37389	0.00367549	0.0394173
89	GO:0031327	BP	negative regulation of cellular biosynthetic process	89/1414	1736/37389	0.00368703	0.0394913
6	GO:0002456	BP	T cell mediated immunity	6/1414	40/37389	0.00369174	0.0394913
6	GO:0000132	BP	establishment of mitotic spindle orientation	6/1414	40/37389	0.00369174	0.0394913
6	GO:0032330	BP	regulation of chondrocyte differentiation	6/1414	40/37389	0.00369174	0.0394913
6	GO:0035591	MF	signaling adaptor activity	6/1414	40/37389	0.00369174	0.0394913
13	GO:0032273	BP	positive regulation of protein polymerization	13/1414	146/37389	0.00373113	0.0398925
9	GO:2000243	BP	positive regulation of reproductive process	9/1414	82/37389	0.00379956	0.0405626
9	GO:0043506	BP	regulation of JUN kinase activity	9/1414	82/37389	0.00379956	0.0405626
9	GO:0046658	CC	anchored component of plasma membrane	9/1414	82/37389	0.00379956	0.0405626
3	GO:1902033	BP	regulation of hematopoietic stem cell proliferation	3/1414	9/37389	0.00381991	0.0406361
3	GO:0002604	BP	regulation of dendritic cell antigen processing and presentation	3/1414	9/37389	0.00381991	0.0406361
3	GO:0042118	BP	endothelial cell activation	3/1414	9/37389	0.00381991	0.0406361
3	GO:0015865	BP	purine nucleotide transport	3/1414	9/37389	0.00381991	0.0406361
3	GO:0032252	BP	secretory granule localization	3/1414	9/37389	0.00381991	0.0406361
3	GO:0071225	BP	cellular response to muramyl dipeptide	3/1414	9/37389	0.00381991	0.0406361
3	GO:0030492	MF	hemoglobin binding	3/1414	9/37389	0.00381991	0.0406361
22	GO:0048858	BP	cell projection morphogenesis	22/1414	306/37389	0.00386138	0.0410565
12	GO:0045055	BP	regulated exocytosis	12/1414	130/37389	0.0039064	0.0415144
15	GO:0072330	BP	monocarboxylic acid biosynthetic process	15/1414	175/37389	0.0039356	0.0418037
122	GO:0044281	BP	small molecule metabolic process	122/1414	2499/37389	0.00395122	0.0419484
10	GO:0008081	MF	phosphoric diester hydrolase activity	10/1414	98/37389	0.00398952	0.0423338
11	GO:0032869	BP	cellular response to insulin stimulus	11/1414	114/37389	0.0040065	0.0423743
11	GO:0051101	BP	regulation of DNA binding	11/1414	114/37389	0.0040065	0.0423743
36	GO:0030001	BP	metal ion transport	36/1414	580/37389	0.00403699	0.0423743
8	GO:0000280	BP	nuclear division	8/1414	68/37389	0.00405731	0.0423743
8	GO:0032370	BP	positive regulation of lipid transport	8/1414	68/37389	0.00405731	0.0423743
4	GO:0071801	BP	regulation of podosome assembly	4/1414	18/37389	0.00407475	0.0423743
4	GO:0031954	BP	positive regulation of protein autophosphorylation	4/1414	18/37389	0.00407475	0.0423743
4	GO:0032305	BP	positive regulation of icosanoid secretion	4/1414	18/37389	0.00407475	0.0423743
4	GO:0150077	BP	regulation of neuroinflammatory response	4/1414	18/37389	0.00407475	0.0423743
4	GO:2000482	BP	regulation of interleukin-8 secretion	4/1414	18/37389	0.00407475	0.0423743
4	GO:0010575	BP	positive regulation of vascular endothelial growth factor production	4/1414	18/37389	0.00407475	0.0423743
4	GO:0031069	BP	hair follicle morphogenesis	4/1414	18/37389	0.00407475	0.0423743
4	GO:0045589	BP	regulation of regulatory T cell differentiation	4/1414	18/37389	0.00407475	0.0423743
4	GO:0051988	BP	regulation of attachment of spindle microtubules to kinetochore	4/1414	18/37389	0.00407475	0.0423743
4	GO:0043116	BP	negative regulation of vascular permeability	4/1414	18/37389	0.00407475	0.0423743
22	GO:0104004	BP	cellular response to environmental stimulus	22/1414	308/37389	0.00408428	0.0423743
22	GO:0071214	BP	cellular response to abiotic stimulus	22/1414	308/37389	0.00408428	0.0423743
7	GO:0048565	BP	digestive tract development	7/1414	54/37389	0.00408764	0.0423743
7	GO:0002637	BP	regulation of immunoglobulin production	7/1414	54/37389	0.00408764	0.0423743
12	GO:0062013	BP	positive regulation of small molecule metabolic process	12/1414	131/37389	0.00415598	0.0423743
16	GO:2001242	BP	regulation of intrinsic apoptotic signaling pathway	16/1414	198/37389	0.00415771	0.0423743
2	GO:0072010	BP	glomerular epithelium development	2/1414	3/37389	0.00417986	0.0423743
2	GO:0072074	BP	kidney mesenchyme development	2/1414	3/37389	0.00417986	0.0423743
2	GO:2000660	BP	negative regulation of interleukin-1-mediated signaling pathway	2/1414	3/37389	0.00417986	0.0423743
2	GO:0046633	BP	alpha-beta T cell proliferation	2/1414	3/37389	0.00417986	0.0423743
2	GO:0097411	BP	hypoxia-inducible factor-1alpha signaling pathway	2/1414	3/37389	0.00417986	0.0423743
2	GO:0072011	BP	glomerular endothelium development	2/1414	3/37389	0.00417986	0.0423743
2	GO:0099566	BP	regulation of postsynaptic cytosolic calcium ion concentration	2/1414	3/37389	0.00417986	0.0423743
2	GO:0038156	BP	interleukin-3-mediated signaling pathway	2/1414	3/37389	0.00417986	0.0423743
2	GO:0071220	BP	cellular response to bacterial lipoprotein	2/1414	3/37389	0.00417986	0.0423743
2	GO:0071221	BP	cellular response to bacterial lipopeptide	2/1414	3/37389	0.00417986	0.0423743
2	GO:0001805	BP	positive regulation of type III hypersensitivity	2/1414	3/37389	0.00417986	0.0423743
2	GO:0001803	BP	regulation of type III hypersensitivity	2/1414	3/37389	0.00417986	0.0423743
2	GO:0033088	BP	negative regulation of immature T cell proliferation in thymus	2/1414	3/37389	0.00417986	0.0423743
2	GO:0051466	BP	positive regulation of corticotropin-releasing hormone secretion	2/1414	3/37389	0.00417986	0.0423743
2	GO:1902685	BP	positive regulation of receptor localization to synapse	2/1414	3/37389	0.00417986	0.0423743
2	GO:0070340	BP	detection of bacterial lipopeptide	2/1414	3/37389	0.00417986	0.0423743
2	GO:0072144	BP	glomerular mesangial cell development	2/1414	3/37389	0.00417986	0.0423743
2	GO:0070649	BP	formin-nucleated actin cable assembly	2/1414	3/37389	0.00417986	0.0423743
2	GO:1905463	BP	negative regulation of DNA duplex unwinding	2/1414	3/37389	0.00417986	0.0423743
2	GO:1904179	BP	positive regulation of adipose tissue development	2/1414	3/37389	0.00417986	0.0423743
2	GO:0030208	BP	dermatan sulfate biosynthetic process	2/1414	3/37389	0.00417986	0.0423743
2	GO:1903119	BP	protein localization to actin cytoskeleton	2/1414	3/37389	0.00417986	0.0423743
2	GO:0032954	BP	regulation of cytokinetic process	2/1414	3/37389	0.00417986	0.0423743
2	GO:0034242	BP	negative regulation of syncytium formation by plasma membrane fusion	2/1414	3/37389	0.00417986	0.0423743
2	GO:0110009	BP	formin-nucleated actin cable organization	2/1414	3/37389	0.00417986	0.0423743
2	GO:0002442	BP	serotonin secretion involved in inflammatory response	2/1414	3/37389	0.00417986	0.0423743
2	GO:0034164	BP	negative regulation of toll-like receptor 9 signaling pathway	2/1414	3/37389	0.00417986	0.0423743
2	GO:2001181	BP	positive regulation of interleukin-10 secretion	2/1414	3/37389	0.00417986	0.0423743
2	GO:0010936	BP	negative regulation of macrophage cytokine production	2/1414	3/37389	0.00417986	0.0423743
2	GO:0072606	BP	interleukin-8 secretion	2/1414	3/37389	0.00417986	0.0423743
2	GO:0038145	BP	macrophage colony-stimulating factor signaling pathway	2/1414	3/37389	0.00417986	0.0423743
2	GO:0071460	BP	cellular response to cell-matrix adhesion	2/1414	3/37389	0.00417986	0.0423743
2	GO:0001660	BP	fever generation	2/1414	3/37389	0.00417986	0.0423743
2	GO:0051309	BP	female meiosis chromosome separation	2/1414	3/37389	0.00417986	0.0423743
2	GO:0043378	BP	positive regulation of CD8-positive, alpha-beta T cell differentiation	2/1414	3/37389	0.00417986	0.0423743
2	GO:1905154	BP	negative regulation of membrane invagination	2/1414	3/37389	0.00417986	0.0423743
2	GO:0033631	BP	cell-cell adhesion mediated by integrin	2/1414	3/37389	0.00417986	0.0423743
2	GO:0090327	BP	negative regulation of locomotion involved in locomotory behavior	2/1414	3/37389	0.00417986	0.0423743
2	GO:0070949	BP	regulation of neutrophil mediated killing of symbiont cell	2/1414	3/37389	0.00417986	0.0423743
2	GO:0071727	BP	cellular response to triacyl bacterial lipopeptide	2/1414	3/37389	0.00417986	0.0423743
2	GO:0071725	BP	response to triacyl bacterial lipopeptide	2/1414	3/37389	0.00417986	0.0423743
2	GO:0033034	BP	positive regulation of myeloid cell apoptotic process	2/1414	3/37389	0.00417986	0.0423743
2	GO:0033031	BP	positive regulation of neutrophil apoptotic process	2/1414	3/37389	0.00417986	0.0423743
2	GO:0097338	BP	response to clozapine	2/1414	3/37389	0.00417986	0.0423743
2	GO:0110030	BP	regulation of G2/MI transition of meiotic cell cycle	2/1414	3/37389	0.00417986	0.0423743
2	GO:0110032	BP	positive regulation of G2/MI transition of meiotic cell cycle	2/1414	3/37389	0.00417986	0.0423743
2	GO:0071317	BP	cellular response to isoquinoline alkaloid	2/1414	3/37389	0.00417986	0.0423743
2	GO:0071315	BP	cellular response to morphine	2/1414	3/37389	0.00417986	0.0423743
2	GO:0003406	BP	retinal pigment epithelium development	2/1414	3/37389	0.00417986	0.0423743
11	GO:0098685	CC	Schaffer collateral - CA1 synapse	11/1414	114/37389	0.0040065	0.0423743
4	GO:1990023	CC	mitotic spindle midzone	4/1414	18/37389	0.00407475	0.0423743
18	GO:0005938	CC	cell cortex	18/1414	227/37389	0.00417776	0.0423743
2	GO:1901588	CC	dendritic microtubule	2/1414	3/37389	0.00417986	0.0423743
2	GO:0005610	CC	laminin-5 complex	2/1414	3/37389	0.00417986	0.0423743
2	GO:1990423	CC	RZZ complex	2/1414	3/37389	0.00417986	0.0423743
2	GO:0044393	CC	microspike	2/1414	3/37389	0.00417986	0.0423743
2	GO:0097057	CC	TRAF2-GSTP1 complex	2/1414	3/37389	0.00417986	0.0423743
24	GO:0030414	MF	peptidase inhibitor activity	24/1414	344/37389	0.0040572	0.0423743
4	GO:0032794	MF	GTPase activating protein binding	4/1414	18/37389	0.00407475	0.0423743
4	GO:0038187	MF	pattern recognition receptor activity	4/1414	18/37389	0.00407475	0.0423743
4	GO:0010997	MF	anaphase-promoting complex binding	4/1414	18/37389	0.00407475	0.0423743
9	GO:0046332	MF	SMAD binding	9/1414	83/37389	0.00412179	0.0423743
2	GO:0004875	MF	complement receptor activity	2/1414	3/37389	0.00417986	0.0423743
2	GO:0004912	MF	interleukin-3 receptor activity	2/1414	3/37389	0.00417986	0.0423743
2	GO:0051916	MF	granulocyte colony-stimulating factor binding	2/1414	3/37389	0.00417986	0.0423743
2	GO:0001847	MF	opsonin receptor activity	2/1414	3/37389	0.00417986	0.0423743
2	GO:0019978	MF	interleukin-3 binding	2/1414	3/37389	0.00417986	0.0423743
2	GO:0050196	MF	[phosphorylase] phosphatase activity	2/1414	3/37389	0.00417986	0.0423743
2	GO:0071791	MF	chemokine (C-C motif) ligand 5 binding	2/1414	3/37389	0.00417986	0.0423743
2	GO:0070891	MF	lipoteichoic acid binding	2/1414	3/37389	0.00417986	0.0423743
2	GO:0019767	MF	IgE receptor activity	2/1414	3/37389	0.00417986	0.0423743
2	GO:0102209	MF	trans-permethrin hydrolase activity	2/1414	3/37389	0.00417986	0.0423743
6	GO:0007249	BP	I-kappaB kinase/NF-kappaB signaling	6/1414	41/37389	0.00418855	0.0423904
6	GO:0032663	BP	regulation of interleukin-2 production	6/1414	41/37389	0.00418855	0.0423904
13	GO:0043433	BP	negative regulation of DNA-binding transcription factor activity	13/1414	148/37389	0.00418948	0.0423904
13	GO:0046683	BP	response to organophosphorus	13/1414	148/37389	0.00418948	0.0423904
5	GO:0001657	BP	ureteric bud development	5/1414	29/37389	0.00427847	0.0432494
5	GO:0090543	CC	Flemming body	5/1414	29/37389	0.00427847	0.0432494
10	GO:0006865	BP	amino acid transport	10/1414	99/37389	0.00429086	0.0433125
10	GO:0062014	BP	negative regulation of small molecule metabolic process	10/1414	99/37389	0.00429086	0.0433125
41	GO:0005813	CC	centrosome	41/1414	683/37389	0.00428811	0.0433125
16	GO:0120032	BP	regulation of plasma membrane bounded cell projection assembly	16/1414	199/37389	0.00432483	0.0436345
8	GO:0042246	BP	tissue regeneration	8/1414	69/37389	0.00444047	0.0447372
8	GO:0042738	BP	exogenous drug catabolic process	8/1414	69/37389	0.00444047	0.0447372
8	GO:0035690	BP	cellular response to drug	8/1414	69/37389	0.00444047	0.0447372
9	GO:0008361	BP	regulation of cell size	9/1414	84/37389	0.00446497	0.0449411
9	GO:0014823	BP	response to activity	9/1414	84/37389	0.00446497	0.0449411
16	GO:0060491	BP	regulation of cell projection assembly	16/1414	200/37389	0.0045002	0.0452742
7	GO:1903510	BP	mucopolysaccharide metabolic process	7/1414	55/37389	0.00453383	0.0455691
432	GO:0003824	MF	catalytic activity	432/1414	10177/37389	0.00460261	0.0462384
12	GO:0002064	BP	epithelial cell development	12/1414	133/37389	0.00469347	0.0471288
6	GO:2001222	BP	regulation of neuron migration	6/1414	42/37389	0.00473302	0.047391
6	GO:0046622	BP	positive regulation of organ growth	6/1414	42/37389	0.00473302	0.047391
6	GO:0030890	BP	positive regulation of B cell proliferation	6/1414	42/37389	0.00473302	0.047391
18	GO:0042593	BP	glucose homeostasis	18/1414	233/37389	0.00473305	0.047391
6	GO:0070566	MF	adenylyltransferase activity	6/1414	42/37389	0.00473302	0.047391
6	GO:0004715	MF	non-membrane spanning protein tyrosine kinase activity	6/1414	42/37389	0.00473302	0.047391
26	GO:0030695	MF	GTPase regulator activity	26/1414	389/37389	0.00479577	0.0479509
28	GO:0052548	BP	regulation of endopeptidase activity	28/1414	428/37389	0.00480823	0.0480527
8	GO:0030326	BP	embryonic limb morphogenesis	8/1414	70/37389	0.00485084	0.0483873
8	GO:0042737	BP	drug catabolic process	8/1414	70/37389	0.00485084	0.0483873
8	GO:0035113	BP	embryonic appendage morphogenesis	8/1414	70/37389	0.00485084	0.0483873
18	GO:0033500	BP	carbohydrate homeostasis	18/1414	234/37389	0.00485087	0.0483873
5	GO:0001656	BP	metanephros development	5/1414	30/37389	0.00497669	0.0494694
5	GO:0071312	BP	cellular response to alkaloid	5/1414	30/37389	0.00497669	0.0494694
12	GO:2000027	BP	regulation of animal organ morphogenesis	12/1414	134/37389	0.00498228	0.0494694
4	GO:2001057	BP	reactive nitrogen species metabolic process	4/1414	19/37389	0.00500853	0.0494694
4	GO:0002577	BP	regulation of antigen processing and presentation	4/1414	19/37389	0.00500853	0.0494694
4	GO:0046639	BP	negative regulation of alpha-beta T cell differentiation	4/1414	19/37389	0.00500853	0.0494694
4	GO:0000076	BP	DNA replication checkpoint	4/1414	19/37389	0.00500853	0.0494694
4	GO:0007096	BP	regulation of exit from mitosis	4/1414	19/37389	0.00500853	0.0494694
4	GO:0060412	BP	ventricular septum morphogenesis	4/1414	19/37389	0.00500853	0.0494694
4	GO:2000316	BP	regulation of T-helper 17 type immune response	4/1414	19/37389	0.00500853	0.0494694
4	GO:0043306	BP	positive regulation of mast cell degranulation	4/1414	19/37389	0.00500853	0.0494694
4	GO:0033008	BP	positive regulation of mast cell activation involved in immune response	4/1414	19/37389	0.00500853	0.0494694
4	GO:0090103	BP	cochlea morphogenesis	4/1414	19/37389	0.00500853	0.0494694
4	GO:0007422	BP	peripheral nervous system development	4/1414	19/37389	0.00500853	0.0494694
4	GO:0060337	BP	type I interferon signaling pathway	4/1414	19/37389	0.00500853	0.0494694
12	GO:0043679	CC	axon terminus	12/1414	134/37389	0.00498228	0.0494694
4	GO:0031091	CC	platelet alpha granule	4/1414	19/37389	0.00500853	0.0494694
4	GO:0004435	MF	phosphatidylinositol phospholipase C activity	4/1414	19/37389	0.00500853	0.0494694
[truncated: 1,733 more rows]
